# Supplementary material for: In situ dissection of domain boundaries affect genome topology and gene transcription in Drosophila
Source: Nat Commun. 2020 Feb 14;11:894. doi: 10.1038/s41467-020-14651-z (PMC7021724; doi:10.1038/s41467-020-14651-z)
Supplement: Supplementary file 4 — Source Data [file 41467_2020_14651_MOESM4_ESM.xlsx]

## Sheet: Boxplot_Figure4_C
bin1	bin2	hic_ice_normalized_counts	type		bin1	bin2	hic_ice_normalized_counts	type
113508	113509	71.658	wt		113477	113508	0.925781	wt
113508	113510	46.3213	wt		113477	113509	1.51918	wt
113508	113511	43.3938	wt		113477	113510	1.36783	wt
113508	113512	41.7736	wt		113477	113511	1.17635	wt
113508	113513	40.3018	wt		113477	113512	3.70062	wt
113508	113514	35.0789	wt		113477	113513	1.54987	wt
113508	113515	19.7973	wt		113477	113515	0.65475	wt
113509	113510	59.7237	wt		113478	113508	1.96974	wt
113509	113511	44.3591	wt		113478	113509	3.23229	wt
113509	113512	39.1711	wt		113478	113510	0.970091	wt
113509	113513	43.8331	wt		113478	113511	2.50287	wt
113509	113514	42.3732	wt		113478	113512	0.87485	wt
113509	113515	16.2434	wt		113478	113513	0.549599	wt
113510	113511	57.2821	wt		113478	113514	0.571391	wt
113510	113512	46.8411	wt		113478	113515	0.464361	wt
113510	113513	47.4287	wt		113479	113508	1.33712	wt
113510	113514	41.0311	wt		113479	113509	1.09709	wt
113510	113515	19.0127	wt		113479	113510	1.97558	wt
113511	113512	40.7579	wt		113479	113511	0.849512	wt
113511	113513	48.2326	wt		113479	113512	2.67243	wt
113511	113514	38.3826	wt		113479	113513	0.559626	wt
113511	113515	16.0996	wt		113479	113514	0.581816	wt
113512	113513	59.3192	wt		113479	113515	0.472834	wt
113512	113514	46.7403	wt		113480	113508	0.527674	wt
113512	113515	17.4099	wt		113480	113509	1.7318	wt
113513	113514	57.9108	wt		113480	113510	1.55927	wt
113513	113515	30.1603	wt		113480	113511	0.670494	wt
113514	113515	35.4911	wt		113480	113512	0.703091	wt
113508	113509	19.2011	enh		113480	113513	0.441696	wt
113508	113510	44.8893	enh		113480	113514	0.45921	wt
113508	113511	32.4605	enh		113480	113515	0.373193	wt
113508	113512	32.7695	enh		113481	113509	2.27426	wt
113508	113513	13.0013	enh		113481	113512	9.23325	wt
113508	113514	10.9768	enh		113481	113513	1.1601	wt
113508	113515	11.7081	enh		113481	113515	0.980183	wt
113509	113510	39.2841	enh		113482	113508	0.904277	wt
113509	113511	36.5455	enh		113482	113509	1.48389	wt
113509	113512	22.21	enh		113482	113510	0.668029	wt
113509	113513	18.5838	enh		113482	113512	1.20489	wt
113509	113514	17.9316	enh		113482	113513	1.51387	wt
113509	113515	1.68761	enh		113482	113514	1.5739	wt
113510	113511	40.2061	enh		113482	113515	0.639542	wt
113510	113512	36.3465	enh		113483	113508	0.703329	wt
113510	113513	17.9992	enh		113483	113510	3.63706	wt
113510	113514	19.3886	enh		113483	113511	0.893691	wt
113510	113515	6.31259	enh		113483	113513	1.76619	wt
113511	113512	44.2603	enh		113483	113514	1.22415	wt
113511	113513	31.417	enh		113483	113515	0.994846	wt
113511	113514	10.0365	enh		113484	113508	1.86735	wt
113511	113515	12.9541	enh		113484	113509	1.53214	wt
113512	113513	35.0902	enh		113484	113510	2.75899	wt
113512	113514	25.6381	enh		113484	113511	1.18638	wt
113512	113515	13.2977	enh		113484	113513	0.781544	wt
113513	113514	53.1199	enh		113484	113515	1.32067	wt
113513	113515	36.6616	enh		113485	113510	1.6193	wt
113514	113515	69.7848	enh		113485	113511	1.39262	wt
					113485	113512	1.46033	wt
					113485	113513	0.917406	wt
					113485	113514	0.953782	wt
					113485	113515	1.55025	wt
					113486	113508	0.738288	wt
					113486	113509	4.84604	wt
					113486	113510	0.545406	wt
					113486	113511	1.87623	wt
					113486	113512	3.93488	wt
					113486	113513	0.617993	wt
					113486	113514	0.642497	wt
					113486	113515	0.522148	wt
					113487	113508	0.651549	wt
					113487	113510	0.481328	wt
					113487	113512	1.73629	wt
					113487	113513	0.545387	wt
					113487	113514	0.567012	wt
					113487	113515	0.460803	wt
					113488	113508	6.58271	wt
					113488	113510	0.972588	wt
					113488	113513	1.10203	wt
					113488	113514	1.14572	wt
					113488	113515	2.79334	wt
					113489	113510	0.838101	wt
					113489	113511	1.44155	wt
					113489	113512	1.51164	wt
					113489	113513	3.79856	wt
					113489	113514	0.987295	wt
					113489	113515	0.802361	wt
					113490	113508	0.8392	wt
					113490	113509	1.3771	wt
					113490	113510	1.23991	wt
					113490	113512	1.11818	wt
					113490	113513	0.702462	wt
					113490	113514	0.730315	wt
					113490	113515	1.78055	wt
					113491	113508	1.35343	wt
					113491	113509	2.22095	wt
					113491	113510	0.999842	wt
					113491	113511	0.859877	wt
					113491	113513	0.566454	wt
					113491	113514	0.588914	wt
					113491	113515	0.957205	wt
					113492	113508	2.62869	wt
					113492	113509	0.86272	wt
					113492	113510	0.776771	wt
					113492	113511	1.33607	wt
					113492	113512	0.700509	wt
					113492	113513	0.440074	wt
					113492	113514	1.83009	wt
					113492	113515	0.743646	wt
					113493	113508	2.61885	wt
					113493	113513	2.19214	wt
					113494	113508	1.32844	wt
					113494	113510	0.490687	wt
					113494	113511	0.843994	wt
					113494	113512	0.885025	wt
					113494	113513	1.66797	wt
					113494	113514	1.15607	wt
					113494	113515	0.469763	wt
					113495	113508	1.18682	wt
					113495	113509	1.29836	wt
					113495	113510	1.16901	wt
					113495	113511	1.00537	wt
					113495	113512	1.05424	wt
					113495	113513	0.993444	wt
					113495	113514	1.03283	wt
					113495	113515	1.95853	wt
					113496	113508	1.84694	wt
					113496	113509	3.03078	wt
					113496	113510	1.36442	wt
					113496	113511	2.34684	wt
					113496	113512	4.92185	wt
					113496	113513	1.54601	wt
					113496	113514	4.82192	wt
					113496	113515	1.30624	wt
					113497	113508	3.69162	wt
					113497	113509	1.21157	wt
					113497	113510	1.6363	wt
					113497	113511	1.87632	wt
					113497	113512	1.96754	wt
					113497	113513	3.09011	wt
					113497	113514	3.21264	wt
					113497	113515	0.522174	wt
					113498	113508	3.18599	wt
					113498	113509	1.96054	wt
					113498	113510	0.588407	wt
					113498	113511	0.506038	wt
					113498	113512	1.06128	wt
					113498	113513	2.00015	wt
					113498	113514	0.693152	wt
					113498	113515	0.281658	wt
					113499	113508	1.2944	wt
					113499	113509	1.41605	wt
					113499	113510	0.956231	wt
					113499	113511	2.19299	wt
					113499	113512	0.574901	wt
					113499	113513	1.80582	wt
					113499	113514	1.50194	wt
					113499	113515	0.305151	wt
					113500	113508	2.73979	wt
					113500	113509	1.12398	wt
					113500	113510	0.506001	wt
					113500	113511	0.870334	wt
					113500	113512	0.912646	wt
					113500	113513	3.44006	wt
					113500	113514	1.19215	wt
					113500	113515	0.968846	wt
					113501	113508	2.03822	wt
					113501	113509	3.34465	wt
					113501	113510	0.75286	wt
					113501	113511	1.29494	wt
					113501	113512	1.35789	wt
					113501	113513	1.70611	wt
					113501	113514	0.88688	wt
					113502	113508	3.4139	wt
					113502	113509	0.933686	wt
					113502	113510	0.840667	wt
					113502	113511	0.722984	wt
					113502	113512	1.51626	wt
					113502	113513	2.85765	wt
					113502	113514	1.98064	wt
					113502	113515	0.402409	wt
					113503	113508	2.09632	wt
					113503	113509	3.93143	wt
					113503	113510	2.43358	wt
					113503	113511	2.66371	wt
					113503	113512	1.99514	wt
					113503	113513	3.25882	wt
					113503	113514	2.60618	wt
					113503	113515	1.4826	wt
					113504	113508	5.87162	wt
					113504	113509	6.88227	wt
					113504	113510	3.09831	wt
					113504	113511	1.06583	wt
					113504	113512	3.35295	wt
					113504	113513	4.91491	wt
					113504	113514	5.10979	wt
					113504	113515	2.37295	wt
					113505	113508	12.7003	wt
					113505	113509	7.50271	wt
					113505	113510	7.88112	wt
					113505	113511	9.68266	wt
					113505	113512	5.41514	wt
					113505	113513	9.35523	wt
					113505	113514	6.18938	wt
					113505	113515	5.03003	wt
					113506	113508	18.523	wt
					113506	113509	9.8963	wt
					113506	113510	13.3656	wt
					113506	113511	16.4208	wt
					113506	113512	9.18351	wt
					113506	113513	11.5385	wt
					113506	113514	10.8714	wt
					113506	113515	5.48383	wt
					113477	113508	2.45589	enh
					113477	113509	9.02678	enh
					113477	113510	2.11033	enh
					113477	113511	4.81179	enh
					113477	113512	4.58889	enh
					113477	113513	8.31931	enh
					113477	113514	1.00341	enh
					113477	113515	0.75548	enh
					113478	113508	2.78486	enh
					113478	113509	2.27465	enh
					113478	113510	4.25423	enh
					113478	113511	3.63756	enh
					113478	113512	2.3127	enh
					113478	113513	0.898446	enh
					113478	113514	1.5171	enh
					113478	113515	1.14223	enh
					113479	113508	3.34636	enh
					113479	113509	2.04996	enh
					113479	113510	3.35474	enh
					113479	113511	0.655647	enh
					113479	113512	3.12637	enh
					113479	113513	0.809697	enh
					113479	113514	0.683618	enh
					113479	113515	0.514702	enh
					113480	113508	4.43505	enh
					113480	113509	4.34701	enh
					113480	113510	4.06507	enh
					113480	113511	6.25646	enh
					113480	113512	4.41973	enh
					113480	113513	1.71699	enh
					113480	113514	1.44964	enh
					113480	113515	0.545723	enh
					113481	113508	3.80273	enh
					113481	113509	4.65905	enh
					113481	113510	4.35687	enh
					113481	113511	4.47038	enh
					113481	113512	3.55274	enh
					113481	113513	3.68049	enh
					113481	113515	1.16979	enh
					113482	113508	3.7972	enh
					113482	113510	5.80072	enh
					113482	113511	9.91973	enh
					113482	113512	3.94176	enh
					113482	113513	1.22505	enh
					113482	113515	0.778728	enh
					113483	113508	3.07319	enh
					113483	113509	7.53046	enh
					113483	113510	4.69469	enh
					113483	113511	2.4085	enh
					113483	113512	3.19018	enh
					113483	113513	0.991467	enh
					113483	113514	1.67417	enh
					113483	113515	0.630248	enh
					113484	113508	7.14205	enh
					113484	113509	3.50014	enh
					113484	113510	2.45484	enh
					113484	113511	7.83625	enh
					113484	113512	2.66902	enh
					113484	113513	1.38249	enh
					113484	113514	5.83611	enh
					113484	113515	0.878812	enh
					113485	113508	2.48451	enh
					113485	113509	6.08798	enh
					113485	113510	5.69311	enh
					113485	113511	6.815	enh
					113485	113512	1.54745	enh
					113485	113513	1.20232	enh
					113485	113514	1.01511	enh
					113485	113515	1.52856	enh
					113486	113508	4.47924	enh
					113486	113509	4.39032	enh
					113486	113510	2.05278	enh
					113486	113511	7.02087	enh
					113486	113512	4.46376	enh
					113486	113513	2.60115	enh
					113486	113514	0.73204	enh
					113486	113515	1.65348	enh
					113487	113508	2.40811	enh
					113487	113510	1.37951	enh
					113487	113511	4.71816	enh
					113487	113512	4.4996	enh
					113487	113513	1.16535	enh
					113487	113514	0.98389	enh
					113487	113515	0.74078	enh
					113488	113508	5.49715	enh
					113488	113509	4.49002	enh
					113488	113510	5.2485	enh
					113488	113511	5.74425	enh
					113488	113512	5.70641	enh
					113488	113513	3.54696	enh
					113488	113514	1.49733	enh
					113488	113515	1.12735	enh
					113489	113509	3.32485	enh
					113489	113510	0.777301	enh
					113489	113511	6.38041	enh
					113489	113512	1.69024	enh
					113489	113514	1.10877	enh
					113490	113508	1.29964	enh
					113490	113509	3.18461	enh
					113490	113510	5.2116	enh
					113490	113511	7.12983	enh
					113490	113512	1.61894	enh
					113490	113513	3.77359	enh
					113490	113514	1.062	enh
					113490	113515	3.99795	enh
					113491	113508	6.23475	enh
					113491	113509	4.36499	enh
					113491	113510	5.10235	enh
					113491	113511	4.88626	enh
					113491	113512	3.88326	enh
					113491	113513	2.58614	enh
					113491	113514	0.727816	enh
					113491	113515	2.7399	enh
					113492	113508	8.30779	enh
					113492	113509	2.03572	enh
					113492	113510	5.23513	enh
					113492	113511	6.51093	enh
					113492	113512	2.58722	enh
					113492	113513	1.60814	enh
					113492	113514	5.43095	enh
					113492	113515	0.511127	enh
					113493	113508	3.56046	enh
					113493	113509	8.72445	enh
					113493	113510	6.11894	enh
					113493	113511	2.79038	enh
					113493	113512	4.4352	enh
					113493	113513	13.784	enh
					113493	113514	2.90942	enh
					113494	113508	11.8037	enh
					113494	113509	4.13192	enh
					113494	113510	8.69383	enh
					113494	113511	10.5722	enh
					113494	113512	11.5529	enh
					113494	113513	1.63203	enh
					113494	113514	2.75582	enh
					113495	113508	8.15022	enh
					113495	113509	2.85301	enh
					113495	113510	8.0039	enh
					113495	113511	5.47494	enh
					113495	113512	5.07629	enh
					113495	113513	1.12689	enh
					113495	113514	0.951419	enh
					113495	113515	2.149	enh
					113496	113508	4.50697	enh
					113496	113509	11.0438	enh
					113496	113510	12.9093	enh
					113496	113511	7.06435	enh
					113496	113512	11.2285	enh
					113496	113513	4.36209	enh
					113496	113515	2.77286	enh
					113497	113508	5.56214	enh
					113497	113509	4.5431	enh
					113497	113510	8.49688	enh
					113497	113511	2.90608	enh
					113497	113512	3.46433	enh
					113497	113513	1.79445	enh
					113497	113514	4.54509	enh
					113497	113515	1.14068	enh
					113498	113508	7.39026	enh
					113498	113509	6.0363	enh
					113498	113510	5.64478	enh
					113498	113511	2.89592	enh
					113498	113512	6.13727	enh
					113498	113513	4.76846	enh
					113498	113514	2.01298	enh
					113498	113515	3.03118	enh
					113499	113508	6.89317	enh
					113499	113509	13.5127	enh
					113499	113510	9.47717	enh
					113499	113511	5.40226	enh
					113499	113512	7.72802	enh
					113499	113513	4.00295	enh
					113499	113514	1.12655	enh
					113499	113515	0.848187	enh
					113500	113508	9.46527	enh
					113500	113509	3.86557	enh
					113500	113510	4.51856	enh
					113500	113511	9.89074	enh
					113500	113512	7.86047	enh
					113500	113513	3.05366	enh
					113500	113514	1.28909	enh
					113500	113515	3.88226	enh
					113501	113508	5.86799	enh
					113501	113509	7.18937	enh
					113501	113510	8.40384	enh
					113501	113511	6.89823	enh
					113501	113512	9.13705	enh
					113501	113513	8.51902	enh
					113501	113514	7.19252	enh
					113501	113515	1.8051	enh
					113502	113508	2.36009	enh
					113502	113509	11.5662	enh
					113502	113510	8.11203	enh
					113502	113511	12.9475	enh
					113502	113512	5.87985	enh
					113502	113513	2.28423	enh
					113502	113514	1.92855	enh
					113503	113508	8.1768	enh
					113503	113509	6.67873	enh
					113503	113510	6.24555	enh
					113503	113511	6.40826	enh
					113503	113512	2.82936	enh
					113503	113513	3.51731	enh
					113503	113514	2.96962	enh
					113503	113515	2.23585	enh
					113504	113508	13.8601	enh
					113504	113509	10.1887	enh
					113504	113510	13.4978	enh
					113504	113511	14.121	enh
					113504	113512	12.5173	enh
					113504	113513	6.70727	enh
					113504	113514	3.39772	enh
					113504	113515	2.55817	enh
					113505	113508	39.7731	enh
					113505	113509	57.9485	enh
					113505	113510	25.2476	enh
					113505	113511	20.2188	enh
					113505	113512	28.1199	enh
					113505	113513	11.4443	enh
					113505	113514	8.78391	enh
					113505	113515	4.62944	enh
					113506	113508	37.4245	enh
					113506	113509	33.0134	enh
					113506	113510	36.0176	enh
					113506	113511	30.5033	enh
					113506	113512	20.5124	enh
					113506	113513	13.0397	enh
					113506	113514	8.56278	enh
					113506	113515	3.684	enh

## Sheet: Boxplot_SuppFig5a_NotchD1_1kb
bin1	bin2	hic_ice_normalized_counts	type
113477	113478	39.0868	wt
113477	113479	36.4832	wt
113477	113480	20.9419	wt
113477	113481	18.3345	wt
113477	113482	31.4022	wt
113477	113483	17.4457	wt
113477	113484	20.0714	wt
113477	113485	25.373	wt
113477	113486	15.8712	wt
113477	113487	11.8517	wt
113477	113488	21.7708	wt
113477	113489	13.1323	wt
113477	113490	9.7141	wt
113477	113491	11.1904	wt
113477	113492	18.2569	wt
113477	113493	4.33061	wt
113477	113494	3.29512	wt
113477	113495	3.92514	wt
113477	113496	3.05417	wt
113477	113497	9.76734	wt
113477	113498	5.92701	wt
113477	113499	8.56186	wt
113477	113500	7.92856	wt
113477	113501	5.05569	wt
113477	113502	1.88178	wt
113477	113503	6.93308	wt
113477	113504	6.93537	wt
113477	113505	5.88046	wt
113477	113506	4.27399	wt
113478	113479	47.8288	wt
113478	113480	22.2786	wt
113478	113481	32.5079	wt
113478	113482	22.271	wt
113478	113483	18.1468	wt
113478	113484	13.14	wt
113478	113485	12.8536	wt
113478	113486	18.183	wt
113478	113487	10.6978	wt
113478	113488	13.8962	wt
113478	113489	15.9662	wt
113478	113490	6.88942	wt
113478	113491	11.111	wt
113478	113492	12.9481	wt
113478	113493	12.2854	wt
113478	113494	6.23189	wt
113478	113495	7.42342	wt
113478	113496	6.49821	wt
113478	113497	4.32949	wt
113478	113498	3.26942	wt
113478	113499	7.08427	wt
113478	113500	4.81978	wt
113478	113501	7.17118	wt
113478	113502	2.66919	wt
113478	113503	5.61951	wt
113478	113504	6.88617	wt
113478	113505	7.14949	wt
113478	113506	3.5364	wt
113479	113480	39.0687	wt
113479	113481	33.101	wt
113479	113482	23.7572	wt
113479	113483	27.7168	wt
113479	113484	15.6097	wt
113479	113485	19.6321	wt
113479	113486	19.3964	wt
113479	113487	14.0053	wt
113479	113488	22.0107	wt
113479	113489	9.48357	wt
113479	113490	10.0216	wt
113479	113491	13.7381	wt
113479	113492	11.9287	wt
113479	113493	9.38216	wt
113479	113494	6.34559	wt
113479	113495	4.72429	wt
113479	113496	2.20559	wt
113479	113497	8.81696	wt
113479	113498	0.951164	wt
113479	113499	4.63726	wt
113479	113500	6.54363	wt
113479	113501	9.73602	wt
113479	113502	4.07683	wt
113479	113503	6.79492	wt
113479	113504	7.0118	wt
113479	113505	4.24662	wt
113479	113506	3.60092	wt
113480	113481	20.9005	wt
113480	113482	17.0462	wt
113480	113483	31.1568	wt
113480	113484	14.9604	wt
113480	113485	23.7591	wt
113480	113486	18.7883	wt
113480	113487	9.21161	wt
113480	113488	26.0586	wt
113480	113489	19.2474	wt
113480	113490	11.0736	wt
113480	113491	10.8431	wt
113480	113492	13.3792	wt
113480	113493	7.40506	wt
113480	113494	5.63443	wt
113480	113495	5.22023	wt
113480	113496	8.70403	wt
113480	113497	4.17538	wt
113480	113498	4.12899	wt
113480	113499	3.25338	wt
113480	113500	4.5191	wt
113480	113501	5.76326	wt
113480	113502	4.29029	wt
113480	113503	4.51623	wt
113480	113504	7.90601	wt
113480	113505	3.35173	wt
113480	113506	3.24811	wt
113481	113482	15.67	wt
113481	113483	20.8934	wt
113481	113484	23.1135	wt
113481	113485	21.7052	wt
113481	113486	20.1043	wt
113481	113487	14.5164	wt
113481	113488	6.51831	wt
113481	113489	19.6594	wt
113481	113490	10.3874	wt
113481	113491	16.7524	wt
113481	113492	10.4119	wt
113481	113493	12.9661	wt
113481	113494	9.8658	wt
113481	113495	6.85541	wt
113481	113496	9.14437	wt
113481	113497	5.48326	wt
113481	113498	5.91528	wt
113481	113499	5.34057	wt
113481	113500	8.47808	wt
113481	113501	7.56853	wt
113481	113502	5.63417	wt
113481	113503	3.7068	wt
113481	113504	2.07649	wt
113481	113505	3.77282	wt
113481	113506	4.26554	wt
113482	113483	38.6251	wt
113482	113484	30.1619	wt
113482	113485	21.2431	wt
113482	113486	25.0425	wt
113482	113487	10.524	wt
113482	113488	12.759	wt
113482	113489	25.6544	wt
113482	113490	17.6214	wt
113482	113491	17.4888	wt
113482	113492	17.8328	wt
113482	113493	8.46004	wt
113482	113494	4.29144	wt
113482	113495	5.11196	wt
113482	113496	8.94967	wt
113482	113497	7.15535	wt
113482	113498	4.50282	wt
113482	113499	9.05989	wt
113482	113500	7.74439	wt
113482	113501	6.58434	wt
113482	113502	4.59518	wt
113482	113503	5.80461	wt
113482	113504	9.48398	wt
113482	113505	6.56442	wt
113482	113506	3.47893	wt
113483	113484	7.0378	wt
113483	113485	35.7987	wt
113483	113486	34.3176	wt
113483	113487	13.9151	wt
113483	113488	21.5014	wt
113483	113489	11.402	wt
113483	113490	10.5428	wt
113483	113491	22.104	wt
113483	113492	18.4934	wt
113483	113493	23.0302	wt
113483	113494	5.84114	wt
113483	113495	8.44895	wt
113483	113496	9.28117	wt
113483	113497	6.49284	wt
113483	113498	4.00252	wt
113483	113499	4.87842	wt
113483	113500	10.3259	wt
113483	113501	12.8029	wt
113483	113502	5.00365	wt
113483	113503	6.77206	wt
113483	113504	4.21512	wt
113483	113505	5.74389	wt
113483	113506	5.95286	wt
113484	113485	18.2781	wt
113484	113486	17.2378	wt
113484	113487	4.34645	wt
113484	113488	32.9347	wt
113484	113489	5.67611	wt
113484	113490	12.5961	wt
113484	113491	15.8002	wt
113484	113492	15.7822	wt
113484	113493	13.1026	wt
113484	113494	7.75418	wt
113484	113495	7.25746	wt
113484	113496	3.08021	wt
113484	113497	4.92532	wt
113484	113498	5.31338	wt
113484	113499	9.35445	wt
113484	113500	7.99618	wt
113484	113501	3.3992	wt
113484	113502	3.79566	wt
113484	113503	4.99444	wt
113484	113504	4.19671	wt
113484	113505	0.847231	wt
113484	113506	5.74726	wt
113485	113486	40.4687	wt
113485	113487	20.4081	wt
113485	113488	15.464	wt
113485	113489	22.2094	wt
113485	113490	11.5	wt
113485	113491	18.5469	wt
113485	113492	16.4674	wt
113485	113493	10.2536	wt
113485	113494	7.80184	wt
113485	113495	10.068	wt
113485	113496	3.61567	wt
113485	113497	5.78153	wt
113485	113498	6.23705	wt
113485	113499	4.22331	wt
113485	113500	4.02266	wt
113485	113501	11.9703	wt
113485	113502	4.45549	wt
113485	113503	5.86266	wt
113485	113504	3.28417	wt
113485	113505	1.98902	wt
113485	113506	4.21647	wt
113486	113487	12.8883	wt
113486	113488	34.7234	wt
113486	113489	14.961	wt
113486	113490	7.74676	wt
113486	113491	18.7406	wt
113486	113492	15.9461	wt
113486	113493	13.8142	wt
113486	113494	7.88334	wt
113486	113495	6.78212	wt
113486	113496	7.30688	wt
113486	113497	5.84192	wt
113486	113498	5.25183	wt
113486	113499	4.55192	wt
113486	113500	12.6457	wt
113486	113501	8.06359	wt
113486	113502	3.75169	wt
113486	113503	5.9239	wt
113486	113504	6.63695	wt
113486	113505	4.0196	wt
113486	113506	5.68068	wt
113487	113488	21.4507	wt
113487	113489	19.8049	wt
113487	113490	7.81328	wt
113487	113491	13.3886	wt
113487	113492	16.52	wt
113487	113493	6.09563	wt
113487	113494	3.86508	wt
113487	113495	3.22286	wt
113487	113496	6.44841	wt
113487	113497	6.01483	wt
113487	113498	5.56177	wt
113487	113499	3.51499	wt
113487	113500	3.9857	wt
113487	113501	1.18604	wt
113487	113502	3.9731	wt
113487	113503	4.87939	wt
113487	113504	5.85719	wt
113487	113505	4.13857	wt
113487	113506	3.00797	wt
113488	113489	24.011	wt
113488	113490	17.7613	wt
113488	113491	27.0534	wt
113488	113492	29.6719	wt
113488	113493	6.15852	wt
113488	113494	15.6198	wt
113488	113495	9.30316	wt
113488	113496	17.3732	wt
113488	113497	6.94501	wt
113488	113498	6.55568	wt
113488	113499	6.08786	wt
113488	113500	6.44292	wt
113488	113501	9.58619	wt
113488	113502	8.02818	wt
113488	113503	8.45097	wt
113488	113504	9.8627	wt
113488	113505	4.77859	wt
113488	113506	2.026	wt
113489	113490	10.2035	wt
113489	113491	24.6839	wt
113489	113492	24.5036	wt
113489	113493	26.5347	wt
113489	113494	12.114	wt
113489	113495	6.4134	wt
113489	113496	26.199	wt
113489	113497	5.98467	wt
113489	113498	4.84215	wt
113489	113499	7.86907	wt
113489	113500	9.71602	wt
113489	113501	8.26063	wt
113489	113502	3.45903	wt
113489	113503	8.49612	wt
113489	113504	10.1987	wt
113489	113505	4.11782	wt
113489	113506	6.11047	wt
113490	113491	20.2877	wt
113490	113492	17.3375	wt
113490	113493	3.9256	wt
113490	113494	11.9478	wt
113490	113495	5.33708	wt
113490	113496	8.3056	wt
113490	113497	7.74714	wt
113490	113498	6.56663	wt
113490	113499	4.52733	wt
113490	113500	7.18706	wt
113490	113501	10.6934	wt
113490	113502	1.70579	wt
113490	113503	3.14234	wt
113490	113504	1.25735	wt
113490	113505	1.523	wt
113490	113506	1.93714	wt
113491	113492	38.1292	wt
113491	113493	22.1588	wt
113491	113494	8.02877	wt
113491	113495	13.3894	wt
113491	113496	13.395	wt
113491	113497	8.03208	wt
113491	113498	6.73939	wt
113491	113499	8.86615	wt
113491	113500	7.4514	wt
113491	113501	13.5504	wt
113491	113502	4.81433	wt
113491	113503	4.70588	wt
113491	113504	3.04172	wt
113491	113505	3.68438	wt
113491	113506	5.72763	wt
113492	113493	24.5929	wt
113492	113494	9.97999	wt
113492	113495	13.0027	wt
113492	113496	8.67208	wt
113492	113497	11.0935	wt
113492	113498	7.85367	wt
113492	113499	5.67251	wt
113492	113500	12.2211	wt
113492	113501	13.3982	wt
113492	113502	5.87749	wt
113492	113503	9.28053	wt
113492	113504	5.51389	wt
113492	113505	5.72473	wt
113492	113506	4.44975	wt
113493	113494	9.32123	wt
113493	113495	18.5057	wt
113493	113496	34.5585	wt
113493	113497	20.7224	wt
113493	113498	11.1775	wt
113493	113499	8.07326	wt
113493	113500	6.40808	wt
113493	113501	9.53435	wt
113493	113502	5.32318	wt
113493	113503	1.40088	wt
113493	113504	7.8475	wt
113493	113506	4.03009	wt
113494	113495	24.4067	wt
113494	113496	17.5301	wt
113494	113497	14.0155	wt
113494	113498	15.1198	wt
113494	113499	15.3571	wt
113494	113500	12.1896	wt
113494	113501	22.9729	wt
113494	113502	9.45082	wt
113494	113503	9.23792	wt
113494	113504	10.947	wt
113494	113505	5.42448	wt
113494	113506	4.59968	wt
113495	113496	18.2716	wt
113495	113497	17.7387	wt
113495	113498	13.508	wt
113495	113499	12.8054	wt
113495	113500	15.4883	wt
113495	113501	12.2424	wt
113495	113502	11.2578	wt
113495	113503	9.09963	wt
113495	113504	9.48366	wt
113495	113505	7.53858	wt
113495	113506	6.39232	wt
113496	113497	7.30724	wt
113496	113498	22.3351	wt
113496	113499	17.081	wt
113496	113500	13.5579	wt
113496	113501	13.4482	wt
113496	113502	7.50835	wt
113496	113503	19.7594	wt
113496	113504	19.3706	wt
113496	113505	5.02782	wt
113496	113506	11.3689	wt
113497	113498	12.605	wt
113497	113499	15.9325	wt
113497	113500	10.8397	wt
113497	113501	10.752	wt
113497	113502	9.75487	wt
113497	113503	11.4534	wt
113497	113504	11.0621	wt
113497	113505	3.34983	wt
113497	113506	5.68096	wt
113498	113499	15.3463	wt
113498	113500	11.6937	wt
113498	113501	19.5735	wt
113498	113502	11.3329	wt
113498	113503	10.6516	wt
113498	113504	12.5304	wt
113498	113505	5.05926	wt
113498	113506	2.45142	wt
113499	113500	15.8364	wt
113499	113501	9.42497	wt
113499	113502	10.0857	wt
113499	113503	13.1557	wt
113499	113504	14.8685	wt
113499	113505	7.43886	wt
113499	113506	4.31584	wt
113500	113501	17.4557	wt
113500	113502	14.6186	wt
113500	113503	13.5565	wt
113500	113504	17.4461	wt
113500	113505	8.70143	wt
113500	113506	8.43241	wt
113501	113502	15.5361	wt
113501	113503	23.4411	wt
113501	113504	22.9035	wt
113501	113505	7.39802	wt
113501	113506	8.62556	wt
113502	113503	17.653	wt
113502	113504	17.0499	wt
113502	113505	10.3261	wt
113502	113506	7.88038	wt
113503	113504	33.6521	wt
113503	113505	14.6743	wt
113503	113506	9.90837	wt
113504	113505	15.2228	wt
113504	113506	22.5893	wt
113505	113506	91.4671	wt
113477	113478	10.1546	102
113477	113479	9.5341	102
113477	113480	3.52082	102
113477	113481	8.62741	102
113477	113482	2.10495	102
113477	113483	10.2797	102
113477	113484	6.38376	102
113477	113485	6.48304	102
113477	113486	5.02806	102
113477	113487	3.89642	102
113477	113488	2.77007	102
113477	113489	5.54761	102
113477	113490	1.78417	102
113477	113491	4.47069	102
113477	113492	2.72919	102
113477	113493	1.34756	102
113477	113494	2.27919	102
113477	113495	0.980825	102
113477	113496	1.21977	102
113477	113497	1.94321	102
113477	113498	3.08265	102
113477	113499	2.45326	102
113477	113500	1.33746	102
113477	113501	0.930065	102
113477	113502	1.72376	102
113477	113503	2.93085	102
113477	113504	2.61079	102
113477	113505	1.54472	102
113477	113506	1.7544	102
113478	113479	28.6588	102
113478	113480	15.875	102
113478	113481	16.2083	102
113478	113482	18.982	102
113478	113483	22.66	102
113478	113484	13.7065	102
113478	113485	10.9617	102
113478	113486	11.8753	102
113478	113487	14.0548	102
113478	113488	12.4899	102
113478	113489	12.5068	102
113478	113490	12.0669	102
113478	113491	10.9188	102
113478	113492	10.2547	102
113478	113493	2.02533	102
113478	113494	4.79575	102
113478	113495	5.40519	102
113478	113496	7.33306	102
113478	113497	4.86761	102
113478	113498	2.31655	102
113478	113499	5.53073	102
113478	113500	3.01524	102
113478	113501	2.09678	102
113478	113502	3.45434	102
113478	113503	4.40496	102
113478	113504	1.30798	102
113478	113505	1.74125	102
113478	113506	1.05472	102
113479	113480	12.4208	102
113479	113481	13.0439	102
113479	113482	22.6312	102
113479	113483	26.2489	102
113479	113484	23.8995	102
113479	113485	17.97	102
113479	113486	18.824	102
113479	113487	7.85476	102
113479	113488	7.44556	102
113479	113489	16.7751	102
113479	113490	7.19338	102
113479	113491	13.5186	102
113479	113492	12.8374	102
113479	113493	2.71653	102
113479	113494	2.75676	102
113479	113495	5.27263	102
113479	113496	2.45892	102
113479	113497	1.30577	102
113479	113498	4.66071	102
113479	113499	3.297	102
113479	113500	6.74046	102
113479	113501	0.937455	102
113479	113502	3.47493	102
113479	113503	8.05674	102
113479	113504	5.26308	102
113479	113505	3.8925	102
113479	113506	1.41467	102
113480	113481	4.68315	102
113480	113482	11.5785	102
113480	113483	11.9041	102
113480	113484	9.50469	102
113480	113485	11.9651	102
113480	113486	8.11005	102
113480	113487	10.1523	102
113480	113488	5.61366	102
113480	113489	10.4394	102
113480	113490	6.9731	102
113480	113491	10.6779	102
113480	113492	5.92587	102
113480	113493	1.17037	102
113480	113494	2.37541	102
113480	113495	3.97536	102
113480	113496	2.11878	102
113480	113497	5.06312	102
113480	113498	3.68133	102
113480	113499	2.48581	102
113480	113500	2.32322	102
113480	113501	2.42333	102
113480	113502	1.99616	102
113480	113503	2.54549	102
113480	113504	3.7792	102
113480	113505	1.00621	102
113480	113506	0.914234	102
113481	113482	6.71967	102
113481	113483	21.8774	102
113481	113484	17.4677	102
113481	113485	18.1089	102
113481	113486	20.6372	102
113481	113487	12.4386	102
113481	113488	8.84295	102
113481	113489	8.85486	102
113481	113490	19.9347	102
113481	113491	10.7039	102
113481	113492	18.877	102
113481	113494	5.82071	102
113481	113495	5.21851	102
113481	113496	3.89389	102
113481	113497	2.06778	102
113481	113498	3.69029	102
113481	113499	9.13684	102
113481	113500	2.1348	102
113481	113501	2.96906	102
113481	113502	3.66854	102
113481	113503	3.40225	102
113481	113504	2.77816	102
113481	113505	1.23281	102
113481	113506	1.12012	102
113482	113483	31.3147	102
113482	113484	20.8357	102
113482	113485	16.8316	102
113482	113486	16.4109	102
113482	113487	21.0414	102
113482	113488	13.4247	102
113482	113489	11.5224	102
113482	113490	24.0872	102
113482	113491	18.5712	102
113482	113492	11.3371	102
113482	113493	8.39663	102
113482	113494	5.68065	102
113482	113495	10.8649	102
113482	113496	2.53346	102
113482	113497	2.69069	102
113482	113498	4.80199	102
113482	113499	5.94465	102
113482	113500	2.77791	102
113482	113501	2.89762	102
113482	113502	5.9671	102
113482	113503	4.98058	102
113482	113504	1.80754	102
113482	113505	3.20839	102
113482	113506	3.64389	102
113483	113484	11.1003	102
113483	113485	31.2354	102
113483	113486	23.3146	102
113483	113487	22.1324	102
113483	113488	13.1121	102
113483	113489	9.37842	102
113483	113490	14.4777	102
113483	113491	17.0052	102
113483	113492	14.7641	102
113483	113493	2.73371	102
113483	113494	8.32258	102
113483	113495	5.96923	102
113483	113496	4.94894	102
113483	113497	6.57011	102
113483	113498	7.81698	102
113483	113499	7.46517	102
113483	113500	9.49632	102
113483	113501	0.943384	102
113483	113502	4.66254	102
113483	113503	5.40513	102
113483	113504	5.29637	102
113483	113505	2.35027	102
113483	113506	4.98266	102
113484	113485	13.1261	102
113484	113486	21.3299	102
113484	113487	23.141	102
113484	113488	17.4487	102
113484	113489	19.9682	102
113484	113490	9.63297	102
113484	113491	13.5776	102
113484	113492	6.1397	102
113484	113493	3.63782	102
113484	113494	6.15282	102
113484	113495	9.70862	102
113484	113496	3.29285	102
113484	113497	5.24582	102
113484	113498	4.16091	102
113484	113499	2.20758	102
113484	113500	7.22115	102
113484	113501	3.76616	102
113484	113502	6.20457	102
113484	113503	10.0699	102
113484	113504	2.34934	102
113484	113505	2.08505	102
113484	113506	2.84167	102
113485	113486	32.7386	102
113485	113487	16.8245	102
113485	113488	15.505	102
113485	113489	15.5259	102
113485	113490	17.1198	102
113485	113491	12.0651	102
113485	113492	22.9143	102
113485	113493	9.69778	102
113485	113494	6.56093	102
113485	113495	5.49	102
113485	113496	8.77814	102
113485	113497	6.21529	102
113485	113498	2.77306	102
113485	113499	3.92334	102
113485	113500	8.02095	102
113485	113501	1.11555	102
113485	113502	5.51342	102
113485	113503	7.03068	102
113485	113504	2.08764	102
113485	113505	5.55836	102
113485	113506	0.841709	102
113486	113487	23.1975	102
113486	113488	15.7064	102
113486	113489	19.6595	102
113486	113490	18.9681	102
113486	113491	19.0118	102
113486	113492	12.5731	102
113486	113493	8.5958	102
113486	113494	4.84616	102
113486	113495	8.34198	102
113486	113496	2.59355	102
113486	113497	2.75452	102
113486	113498	7.37385	102
113486	113499	5.21628	102
113486	113500	9.95331	102
113486	113501	2.96635	102
113486	113502	6.10864	102
113486	113503	7.36481	102
113486	113504	5.55125	102
113486	113505	2.46337	102
113486	113506	2.23819	102
113487	113488	14.9101	102
113487	113489	19.1959	102
113487	113490	14.4051	102
113487	113491	15.4695	102
113487	113492	13.6407	102
113487	113493	3.10855	102
113487	113494	7.36071	102
113487	113495	6.78772	102
113487	113496	2.81377	102
113487	113497	4.4826	102
113487	113498	2.66665	102
113487	113499	7.54559	102
113487	113500	9.25581	102
113487	113501	5.3637	102
113487	113502	5.30186	102
113487	113503	6.14628	102
113487	113504	2.00753	102
113487	113505	1.78169	102
113487	113506	1.61882	102
113488	113489	32.8536	102
113488	113490	26.8215	102
113488	113491	13.7471	102
113488	113492	9.94623	102
113488	113493	3.68326	102
113488	113494	11.2134	102
113488	113495	10.7235	102
113488	113496	10.0019	102
113488	113497	1.77045	102
113488	113498	3.15966	102
113488	113499	4.47031	102
113488	113500	1.82784	102
113488	113501	1.27107	102
113488	113502	7.85258	102
113488	113503	7.2826	102
113488	113504	4.75737	102
113488	113505	5.27772	102
113488	113506	2.87717	102
113489	113490	12.208	102
113489	113491	21.4133	102
113489	113492	21.1642	102
113489	113493	7.37645	102
113489	113494	8.7333	102
113489	113495	9.84313	102
113489	113496	3.33847	102
113489	113497	5.3185	102
113489	113498	9.49175	102
113489	113499	3.35725	102
113489	113500	1.8303	102
113489	113501	3.81834	102
113489	113502	7.86316	102
113489	113503	9.48013	102
113489	113504	2.38189	102
113489	113505	3.1709	102
113489	113506	2.88104	102
113490	113491	16.233	102
113490	113492	27.6269	102
113490	113494	4.81494	102
113490	113495	4.3168	102
113490	113496	3.22106	102
113490	113497	8.55241	102
113490	113498	9.15794	102
113490	113499	7.55807	102
113490	113500	5.29779	102
113490	113501	6.14009	102
113490	113502	9.10394	102
113490	113503	6.33234	102
113490	113504	4.59624	102
113490	113505	2.03959	102
113490	113506	2.77972	102
113491	113492	27.0885	102
113491	113493	8.91676	102
113491	113494	10.5569	102
113491	113495	8.11263	102
113491	113496	10.089	102
113491	113497	8.57211	102
113491	113498	10.8363	102
113491	113499	7.4402	102
113491	113500	6.63748	102
113491	113501	6.9235	102
113491	113502	5.70306	102
113491	113503	7.4929	102
113491	113504	7.19816	102
113491	113505	1.91652	102
113491	113506	2.32176	102
113492	113493	5.44336	102
113492	113494	5.52397	102
113492	113495	7.48372	102
113492	113496	6.56955	102
113492	113497	7.84944	102
113492	113498	7.78258	102
113492	113499	6.6065	102
113492	113500	8.10388	102
113492	113501	3.13077	102
113492	113502	4.64202	102
113492	113503	5.38134	102
113492	113504	5.85895	102
113492	113505	2.59992	102
113492	113506	2.36225	102
113493	113494	1.81833	102
113493	113495	7.825	102
113493	113496	4.86564	102
113493	113497	5.16762	102
113493	113498	6.14832	102
113493	113499	13.048	102
113493	113500	10.6703	102
113493	113501	5.56503	102
113493	113502	2.29203	102
113493	113503	9.56546	102
113493	113504	3.47148	102
113493	113505	6.16189	102
113493	113506	2.79931	102
113494	113495	19.411	102
113494	113496	14.8131	102
113494	113497	11.3623	102
113494	113498	13.5186	102
113494	113499	8.27578	102
113494	113500	8.1212	102
113494	113501	5.01994	102
113494	113502	12.4052	102
113494	113503	10.7857	102
113494	113504	8.22007	102
113494	113505	1.56329	102
113494	113506	3.31422	102
113495	113496	9.44394	102
113495	113497	12.5376	102
113495	113498	14.1711	102
113495	113499	13.8499	102
113495	113500	12.944	102
113495	113501	6.30082	102
113495	113502	10.5657	102
113495	113503	11.3459	102
113495	113504	7.58019	102
113495	113505	5.6062	102
113495	113506	4.07498	102
113496	113497	9.35514	102
113496	113498	12.5219	102
113496	113499	16.2397	102
113496	113500	7.24379	102
113496	113501	3.3582	102
113496	113502	12.448	102
113496	113503	9.62041	102
113496	113504	12.5691	102
113496	113505	4.18317	102
113496	113506	3.80077	102
113497	113498	17.732	102
113497	113499	9.40776	102
113497	113500	11.54	102
113497	113501	6.24158	102
113497	113502	15.424	102
113497	113503	11.2392	102
113497	113504	11.6805	102
113497	113505	5.18325	102
113497	113506	4.70944	102
113498	113499	15.857	102
113498	113500	16.0185	102
113498	113501	11.6696	102
113498	113502	19.0066	102
113498	113503	14.2839	102
113498	113504	13.8973	102
113498	113505	8.3694	102
113498	113506	3.60205	102
113499	113500	16.1879	102
113499	113501	10.6941	102
113499	113502	11.8226	102
113499	113503	16.1242	102
113499	113504	14.7464	102
113499	113505	6.07634	102
113499	113506	5.52089	102
113500	113501	6.4439	102
113500	113502	19.3363	102
113500	113503	14.7682	102
113500	113504	10.3364	102
113500	113505	9.1736	102
113500	113506	4.8621	102
113501	113502	10.2825	102
113501	113503	10.6365	102
113501	113504	8.38588	102
113501	113505	4.25285	102
113501	113506	3.86409	102
113502	113503	33.5355	102
113502	113504	22.2032	102
113502	113505	8.539	102
113502	113506	8.35524	102
113503	113504	41.1831	102
113503	113505	11.8788	102
113503	113506	10.2394	102
113504	113505	18.9022	102
113504	113506	26.2134	102
113505	113506	89.8489	102
113477	113478	44.1994	183
113477	113479	19.3677	183
113477	113480	20.9612	183
113477	113481	15.33	183
113477	113482	24.3746	183
113477	113483	14.2293	183
113477	113484	19.3863	183
113477	113485	18.7652	183
113477	113486	9.4654	183
113477	113487	12.3538	183
113477	113488	15.6902	183
113477	113489	9.34714	183
113477	113490	9.14471	183
113477	113491	10.8861	183
113477	113492	8.67531	183
113477	113493	5.59064	183
113477	113494	5.19316	183
113477	113495	3.33614	183
113477	113497	4.95912	183
113477	113498	3.60595	183
113477	113499	5.57132	183
113477	113500	2.43187	183
113477	113501	5.0493	183
113477	113502	7.73325	183
113477	113503	6.13716	183
113477	113504	3.80449	183
113477	113505	1.64647	183
113477	113506	2.30206	183
113478	113479	34.2659	183
113478	113480	29.3133	183
113478	113481	17.3991	183
113478	113482	20.033	183
113478	113483	18.8415	183
113478	113484	22.8493	183
113478	113485	7.24133	183
113478	113486	11.4592	183
113478	113487	6.50984	183
113478	113488	11.3324	183
113478	113489	11.1981	183
113478	113490	9.08163	183
113478	113491	9.44824	183
113478	113492	8.20521	183
113478	113493	6.34523	183
113478	113494	5.8941	183
113478	113495	5.99517	183
113478	113496	7.22367	183
113478	113497	2.25139	183
113478	113498	4.67732	183
113478	113499	5.37481	183
113478	113500	5.52021	183
113478	113501	7.87988	183
113478	113502	5.58539	183
113478	113503	6.80721	183
113478	113504	3.4544	183
113478	113505	2.10229	183
113478	113506	1.30639	183
113479	113480	32.8182	183
113479	113481	15.1361	183
113479	113482	17.4274	183
113479	113483	14.0493	183
113479	113484	9.71783	183
113479	113485	13.3401	183
113479	113486	10.0934	183
113479	113487	8.88677	183
113479	113488	9.29508	183
113479	113489	8.61367	183
113479	113490	6.09462	183
113479	113491	6.82839	183
113479	113492	10.707	183
113479	113493	6.62393	183
113479	113494	6.15298	183
113479	113495	3.29395	183
113479	113496	4.30912	183
113479	113497	6.46326	183
113479	113498	4.88277	183
113479	113499	3.96062	183
113479	113500	6.2429	183
113479	113501	4.4869	183
113479	113502	4.16479	183
113479	113503	6.2799	183
113479	113504	5.85995	183
113479	113505	2.43848	183
113479	113506	1.36377	183
113480	113481	21.2179	183
113480	113482	22.9029	183
113480	113483	16.2479	183
113480	113484	22.0592	183
113480	113485	17.5315	183
113480	113486	12.7733	183
113480	113487	12.3659	183
113480	113488	22.2101	183
113480	113489	8.89431	183
113480	113490	12.4592	183
113480	113491	8.97382	183
113480	113492	11.8197	183
113480	113493	10.8814	183
113480	113494	6.57004	183
113480	113495	7.3591	183
113480	113496	5.66301	183
113480	113497	8.49396	183
113480	113498	6.81795	183
113480	113499	6.50628	183
113480	113500	6.94216	183
113480	113501	7.8622	183
113480	113502	7.66268	183
113480	113503	4.77805	183
113480	113504	2.96196	183
113480	113505	2.5637	183
113480	113506	3.94296	183
113481	113482	13.4	183
113481	113483	13.4432	183
113481	113484	18.4915	183
113481	113485	13.2965	183
113481	113486	10.0604	183
113481	113487	14.0681	183
113481	113488	2.52673	183
113481	113489	9.19875	183
113481	113490	12.1494	183
113481	113491	11.3434	183
113481	113492	12.8064	183
113481	113493	4.9517	183
113481	113494	3.44973	183
113481	113495	5.90971	183
113481	113496	9.6638	183
113481	113497	8.78471	183
113481	113498	9.12524	183
113481	113499	7.89534	183
113481	113500	7.17979	183
113481	113501	2.23611	183
113481	113502	2.49071	183
113481	113503	6.42408	183
113481	113504	5.3915	183
113481	113505	3.64575	183
113481	113506	4.07792	183
113482	113483	38.972	183
113482	113484	23.4633	183
113482	113485	24.9322	183
113482	113486	13.7896	183
113482	113487	13.1125	183
113482	113488	18.7022	183
113482	113489	5.44693	183
113482	113490	11.9902	183
113482	113491	20.1506	183
113482	113492	12.0066	183
113482	113493	9.77363	183
113482	113494	11.3484	183
113482	113495	7.77636	183
113482	113496	6.35811	183
113482	113497	6.93567	183
113482	113498	6.30396	183
113482	113499	5.35692	183
113482	113500	12.0457	183
113482	113501	4.41362	183
113482	113502	8.60323	183
113482	113503	6.58374	183
113482	113504	5.98595	183
113482	113505	5.39697	183
113482	113506	3.21959	183
113483	113484	11.7695	183
113483	113485	28.8798	183
113483	113486	15.5634	183
113483	113487	19.1518	183
113483	113488	19.7006	183
113483	113489	12.2951	183
113483	113490	18.0433	183
113483	113491	10.7396	183
113483	113492	13.551	183
113483	113493	2.7577	183
113483	113494	6.40408	183
113483	113495	8.22809	183
113483	113496	1.79399	183
113483	113497	0.978475	183
113483	113498	7.11484	183
113483	113499	11.5423	183
113483	113500	7.19742	183
113483	113501	7.47201	183
113483	113502	5.54849	183
113483	113503	5.77936	183
113483	113504	4.50395	183
113483	113505	3.65471	183
113483	113506	1.81686	183
113484	113485	25.6102	183
113484	113486	16.6369	183
113484	113487	13.6851	183
113484	113488	17.6971	183
113484	113489	16.1069	183
113484	113490	21.2734	183
113484	113491	17.876	183
113484	113492	17.9391	183
113484	113493	13.0056	183
113484	113494	10.0674	183
113484	113495	8.62321	183
113484	113496	2.8202	183
113484	113497	6.15278	183
113484	113498	11.9837	183
113484	113499	7.77638	183
113484	113500	7.54304	183
113484	113501	3.91541	183
113484	113502	7.6321	183
113484	113503	6.05689	183
113484	113504	5.90029	183
113484	113505	3.19184	183
113484	113506	0.71404	183
113485	113486	38.422	183
113485	113487	17.2206	183
113485	113488	16.7019	183
113485	113489	12.9716	183
113485	113490	13.3847	183
113485	113491	9.99746	183
113485	113492	12.9798	183
113485	113493	6.54623	183
113485	113494	4.5606	183
113485	113495	5.20849	183
113485	113496	5.67808	183
113485	113497	4.64541	183
113485	113498	8.04247	183
113485	113499	5.65379	183
113485	113500	8.22621	183
113485	113501	10.8393	183
113485	113502	6.03671	183
113485	113503	6.75063	183
113485	113504	6.53367	183
113485	113505	3.85579	183
113485	113506	2.15643	183
113486	113487	16.7935	183
113486	113488	21.5296	183
113486	113489	12.9498	183
113486	113490	16.5034	183
113486	113491	12.1869	183
113486	113492	11.8608	183
113486	113493	7.33777	183
113486	113494	6.39006	183
113486	113495	4.7436	183
113486	113496	9.54698	183
113486	113497	5.85799	183
113486	113498	8.4515	183
113486	113499	5.11868	183
113486	113500	3.72382	183
113486	113501	2.48522	183
113486	113502	6.92042	183
113486	113503	6.04131	183
113486	113504	6.49145	183
113486	113505	3.78177	183
113486	113506	3.02147	183
113487	113488	17.0167	183
113487	113489	26.6864	183
113487	113490	10.49	183
113487	113491	17.6294	183
113487	113492	19.2396	183
113487	113493	7.6957	183
113487	113494	8.93568	183
113487	113495	7.14357	183
113487	113496	6.67512	183
113487	113497	6.37129	183
113487	113498	7.09101	183
113487	113499	7.6691	183
113487	113500	9.67068	183
113487	113501	12.7426	183
113487	113502	7.09671	183
113487	113503	5.12	183
113487	113504	6.2844	183
113487	113505	1.88869	183
113487	113506	2.53509	183
113488	113489	24.65	183
113488	113490	28.8263	183
113488	113491	15.1986	183
113488	113492	17.1587	183
113488	113493	24.8796	183
113488	113494	6.74062	183
113488	113495	4.12404	183
113488	113496	10.7901	183
113488	113497	8.82767	183
113488	113498	6.87741	183
113488	113499	6.61163	183
113488	113500	9.61987	183
113488	113501	5.61763	183
113488	113502	11.4716	183
113488	113503	6.62103	183
113488	113504	3.38617	183
113488	113505	3.05299	183
113488	113506	0.682978	183
113489	113490	23.4582	183
113489	113491	26.2824	183
113489	113492	26.5487	183
113489	113493	12.0768	183
113489	113494	7.01135	183
113489	113495	8.40777	183
113489	113496	11.7846	183
113489	113497	12.8551	183
113489	113498	11.1279	183
113489	113499	8.42455	183
113489	113500	7.87991	183
113489	113501	6.81712	183
113489	113502	6.83396	183
113489	113503	4.82087	183
113489	113504	4.93103	183
113489	113505	3.55668	183
113489	113506	0.994573	183
113490	113491	20.5537	183
113490	113492	18.9073	183
113490	113493	9.96913	183
113490	113494	10.8037	183
113490	113495	5.28794	183
113490	113496	6.48529	183
113490	113497	4.71627	183
113490	113498	9.1858	183
113490	113499	8.61005	183
113490	113500	6.7456	183
113490	113501	4.5019	183
113490	113502	6.68596	183
113490	113503	5.63765	183
113490	113504	2.71364	183
113490	113505	2.44663	183
113490	113506	3.83132	183
113491	113492	40.9231	183
113491	113493	9.30782	183
113491	113494	9.07834	183
113491	113495	9.62746	183
113491	113496	4.84406	183
113491	113497	10.5682	183
113491	113498	9.26257	183
113491	113499	4.08128	183
113491	113500	4.85856	183
113491	113501	10.0878	183
113491	113502	4.21364	183
113491	113503	5.75907	183
113491	113504	4.56053	183
113491	113505	4.1118	183
113491	113506	1.22646	183
113492	113493	14.7115	183
113492	113494	12.2014	183
113492	113495	5.43455	183
113492	113496	13.672	183
113492	113497	12.6768	183
113492	113498	5.80953	183
113492	113499	10.053	183
113492	113500	9.75139	183
113492	113501	11.3889	183
113492	113502	7.92846	183
113492	113503	7.13102	183
113492	113504	5.72077	183
113492	113505	1.85684	183
113492	113506	2.4231	183
113493	113494	5.66133	183
113493	113495	17.7804	183
113493	113496	15.8592	183
113493	113497	5.76661	183
113493	113498	8.98522	183
113493	113499	14.5766	183
113493	113500	7.06962	183
113493	113501	18.3483	183
113493	113502	6.13122	183
113493	113503	5.67674	183
113493	113504	11.0599	183
113493	113505	1.1966	183
113493	113506	4.01535	183
113494	113495	25.5251	183
113494	113496	13.504	183
113494	113497	15.4002	183
113494	113498	14.2584	183
113494	113499	13.5402	183
113494	113500	10.945	183
113494	113501	11.0785	183
113494	113502	10.4414	183
113494	113503	9.4163	183
113494	113504	6.16415	183
113494	113505	1.11153	183
113494	113506	2.7974	183
113495	113496	12.6183	183
113495	113497	17.7792	183
113495	113498	14.2981	183
113495	113499	15.1416	183
113495	113500	10.3124	183
113495	113501	13.8689	183
113495	113502	8.13048	183
113495	113503	10.1625	183
113495	113504	4.83989	183
113495	113505	2.38019	183
113495	113506	2.12987	183
113496	113497	13.1299	183
113496	113498	15.5873	183
113496	113499	12.6435	183
113496	113500	15.3302	183
113496	113501	19.098	183
113496	113502	10.6362	183
113496	113503	10.5512	183
113496	113504	8.63388	183
113496	113505	2.33531	183
113496	113506	2.61213	183
113497	113498	17.0032	183
113497	113499	16.0907	183
113497	113500	14.2143	183
113497	113501	7.81233	183
113497	113502	15.2282	183
113497	113503	8.34452	183
113497	113504	12.5576	183
113497	113505	4.24574	183
113497	113506	6.17374	183
113498	113499	21.1915	183
113498	113500	13.4625	183
113498	113501	12.849	183
113498	113502	12.4288	183
113498	113503	12.2548	183
113498	113504	7.74508	183
113498	113505	3.08723	183
113498	113506	1.97325	183
113499	113500	20.6659	183
113499	113501	17.5535	183
113499	113502	13.0347	183
113499	113503	14.7085	183
113499	113504	9.6991	183
113499	113505	5.96234	183
113499	113506	2.66765	183
113500	113501	15.9627	183
113500	113502	24.8921	183
113500	113503	12.9345	183
113500	113504	11.5463	183
113500	113505	2.08204	183
113500	113506	3.10513	183
113501	113502	16.6126	183
113501	113503	26.0015	183
113501	113504	19.978	183
113501	113505	5.94405	183
113501	113506	4.23096	183
113502	113503	30.1856	183
113502	113504	18.9147	183
113502	113505	7.52364	183
113502	113506	5.72254	183
113503	113504	41.942	183
113503	113505	9.79214	183
113503	113506	8.28146	183
113504	113505	14.9831	183
113504	113506	33.1542	183
113505	113506	86.5226	183
113477	113478	32.8243	343
113477	113479	28.0493	343
113477	113480	8.3211	343
113477	113481	6.726	343
113477	113482	6.68596	343
113477	113483	10.4083	343
113477	113484	9.13124	343
113477	113485	8.85613	343
113477	113486	4.57617	343
113477	113487	3.70951	343
113477	113488	7.47283	343
113477	113489	6.36937	343
113477	113490	5.29094	343
113477	113491	3.30137	343
113477	113492	8.30541	343
113477	113494	1.87541	343
113477	113495	2.57263	343
113477	113496	2.5557	343
113477	113497	2.30091	343
113477	113498	3.19473	343
113477	113499	3.13807	343
113477	113500	5.12086	343
113477	113501	2.00807	343
113477	113502	2.24466	343
113477	113503	4.22867	343
113477	113504	1.94617	343
113477	113505	1.75396	343
113477	113506	2.7038	343
113478	113479	42.0354	343
113478	113480	12.7012	343
113478	113481	11.1997	343
113478	113482	11.1331	343
113478	113483	8.66568	343
113478	113484	12.1638	343
113478	113485	12.64	343
113478	113486	3.80999	343
113478	113487	3.08843	343
113478	113488	6.22166	343
113478	113489	3.97721	343
113478	113490	4.40508	343
113478	113491	2.74862	343
113478	113492	5.76236	343
113478	113493	3.90013	343
113478	113494	2.34211	343
113478	113495	3.21284	343
113478	113496	2.1278	343
113478	113498	2.65984	343
113478	113499	2.61266	343
113478	113500	2.84232	343
113478	113501	1.67186	343
113478	113502	1.86884	343
113478	113503	3.52067	343
113478	113504	3.24064	343
113478	113505	2.92058	343
113478	113506	2.2511	343
113479	113480	16.5762	343
113479	113481	10.049	343
113479	113482	9.32325	343
113479	113483	3.4557	343
113479	113484	12.7331	343
113479	113485	7.56088	343
113479	113486	6.07738	343
113479	113487	9.23701	343
113479	113488	11.1648	343
113479	113489	7.93015	343
113479	113490	2.63498	343
113479	113491	4.38438	343
113479	113492	2.7575	343
113479	113494	5.60392	343
113479	113495	1.28121	343
113479	113497	2.2918	343
113479	113498	3.18207	343
113479	113499	2.08375	343
113479	113500	5.10056	343
113479	113501	6.00032	343
113479	113503	2.40681	343
113479	113504	1.93845	343
113479	113505	2.62051	343
113479	113506	2.69308	343
113480	113481	3.31238	343
113480	113482	10.5365	343
113480	113483	5.12584	343
113480	113484	5.39628	343
113480	113485	7.4767	343
113480	113486	4.50729	343
113480	113487	3.65367	343
113480	113488	5.52026	343
113480	113489	4.70512	343
113480	113490	3.90847	343
113480	113491	2.70973	343
113480	113492	3.40849	343
113480	113494	0.461794	343
113480	113495	3.16737	343
113480	113496	2.51722	343
113480	113497	1.13314	343
113480	113498	0.52444	343
113480	113499	2.57569	343
113480	113501	0.988919	343
113480	113502	1.10544	343
113480	113503	2.38001	343
113480	113505	1.29567	343
113480	113506	1.33155	343
113481	113482	30.3408	343
113481	113483	6.21487	343
113481	113484	8.72368	343
113481	113485	12.0869	343
113481	113486	5.4649	343
113481	113487	2.21496	343
113481	113488	4.46206	343
113481	113489	7.60635	343
113481	113490	6.31848	343
113481	113491	3.94252	343
113481	113492	8.26532	343
113481	113493	5.5942	343
113481	113494	2.23963	343
113481	113495	4.60838	343
113481	113496	3.05203	343
113481	113497	8.24332	343
113481	113498	3.81517	343
113481	113499	2.49834	343
113481	113500	2.03846	343
113481	113501	2.39805	343
113481	113502	4.02089	343
113481	113503	2.16425	343
113481	113506	3.2289	343
113482	113483	14.8269	343
113482	113484	13.0076	343
113482	113485	13.8172	343
113482	113486	8.6918	343
113482	113487	9.68783	343
113482	113488	5.3226	343
113482	113489	5.29275	343
113482	113490	7.53704	343
113482	113491	5.22541	343
113482	113492	5.25832	343
113482	113493	4.44873	343
113482	113494	4.89785	343
113482	113495	3.66476	343
113482	113496	1.21355	343
113482	113497	2.18513	343
113482	113498	2.52831	343
113482	113499	4.47024	343
113482	113500	3.24212	343
113482	113501	5.72106	343
113482	113502	1.59878	343
113482	113503	4.30274	343
113482	113504	2.77235	343
113482	113505	1.24927	343
113482	113506	0.855915	343
113483	113484	2.24995	343
113483	113485	11.6902	343
113483	113486	8.45683	343
113483	113487	10.2828	343
113483	113488	11.5082	343
113483	113489	2.94267	343
113483	113490	6.51848	343
113483	113491	8.13463	343
113483	113492	5.11617	343
113483	113494	1.73289	343
113483	113495	2.37712	343
113483	113496	4.72296	343
113483	113497	2.83475	343
113483	113498	3.27995	343
113483	113499	1.93306	343
113483	113500	1.05149	343
113483	113501	1.23698	343
113483	113502	2.76545	343
113483	113503	2.23276	343
113483	113504	3.59654	343
113483	113505	1.62067	343
113484	113485	9.84556	343
113484	113486	8.90301	343
113484	113487	9.62253	343
113484	113488	14.5385	343
113484	113489	14.457	343
113484	113490	10.2936	343
113484	113491	5.70921	343
113484	113492	5.3861	343
113484	113493	3.03789	343
113484	113494	2.43242	343
113484	113495	3.33672	343
113484	113496	1.65738	343
113484	113497	1.49215	343
113484	113498	6.90599	343
113484	113499	4.74845	343
113484	113500	2.21394	343
113484	113501	1.30224	343
113484	113502	3.63919	343
113484	113503	1.9588	343
113484	113504	1.2621	343
113484	113505	0.568724	343
113484	113506	1.75343	343
113485	113486	20.559	343
113485	113487	16.6654	343
113485	113488	20.1435	343
113485	113489	10.0153	343
113485	113490	14.2621	343
113485	113491	14.8318	343
113485	113492	7.4626	343
113485	113493	6.31362	343
113485	113494	3.79147	343
113485	113495	3.46734	343
113485	113496	2.29635	343
113485	113497	3.10114	343
113485	113498	1.43527	343
113485	113499	6.57913	343
113485	113500	2.30061	343
113485	113501	2.70644	343
113485	113502	5.0422	343
113485	113503	4.88515	343
113485	113504	1.74867	343
113485	113505	3.54593	343
113485	113506	2.83433	343
113486	113487	10.0466	343
113486	113488	12.1434	343
113486	113489	5.17514	343
113486	113490	12.8967	343
113486	113491	9.53734	343
113486	113492	6.74818	343
113486	113493	2.53742	343
113486	113494	3.55548	343
113486	113495	1.39351	343
113486	113496	2.76869	343
113486	113497	2.49267	343
113486	113498	2.88415	343
113486	113499	3.39959	343
113486	113500	2.77381	343
113486	113501	1.08771	343
113486	113502	5.4714	343
113486	113503	3.59943	343
113486	113504	1.05418	343
113486	113505	0.950065	343
113486	113506	1.46457	343
113487	113488	19.6872	343
113487	113489	12.5851	343
113487	113490	10.4543	343
113487	113491	10.1471	343
113487	113492	9.11694	343
113487	113493	3.0853	343
113487	113494	4.94077	343
113487	113495	4.236	343
113487	113496	5.04975	343
113487	113497	3.03089	343
113487	113498	3.50689	343
113487	113499	4.13363	343
113487	113500	3.37274	343
113487	113501	7.9354	343
113487	113502	4.43519	343
113487	113503	5.96811	343
113487	113504	5.12719	343
113487	113505	1.7328	343
113487	113506	2.37439	343
113488	113489	12.6764	343
113488	113490	14.0401	343
113488	113491	13.1409	343
113488	113492	16.5295	343
113488	113493	6.21537	343
113488	113494	6.22077	343
113488	113495	1.70669	343
113488	113496	3.39092	343
113488	113497	3.05288	343
113488	113498	4.2388	343
113488	113499	4.16362	343
113488	113500	6.7944	343
113488	113501	2.66432	343
113488	113502	1.48912	343
113488	113503	1.60304	343
113488	113504	2.58219	343
113488	113505	1.16358	343
113488	113506	2.39162	343
113489	113490	20.9421	343
113489	113491	12.4449	343
113489	113492	9.39248	343
113489	113493	2.64879	343
113489	113494	4.77197	343
113489	113495	4.36403	343
113489	113496	2.8902	343
113489	113497	1.30104	343
113489	113498	4.21503	343
113489	113499	2.36587	343
113489	113500	2.89556	343
113489	113501	2.2709	343
113489	113502	3.17308	343
113489	113503	1.36633	343
113489	113504	2.2009	343
113489	113505	2.47941	343
113489	113506	0.509616	343
113490	113491	18.6081	343
113490	113492	9.10256	343
113490	113493	4.40062	343
113490	113494	0.880889	343
113490	113495	6.04188	343
113490	113497	2.16151	343
113490	113498	4.00155	343
113490	113499	2.94794	343
113490	113500	8.01766	343
113490	113501	11.3184	343
113490	113502	6.32598	343
113490	113503	3.40497	343
113490	113504	1.82825	343
113490	113505	2.47153	343
113491	113492	16.2277	343
113491	113493	5.49168	343
113491	113494	4.76359	343
113491	113495	4.02126	343
113491	113496	2.9961	343
113491	113497	2.69742	343
113491	113498	4.16139	343
113491	113499	4.08759	343
113491	113500	4.0022	343
113491	113501	4.7082	343
113491	113502	5.26294	343
113491	113503	3.54098	343
113491	113504	4.56307	343
113491	113505	2.3989	343
113491	113506	1.05658	343
113492	113493	2.30261	343
113492	113494	3.68738	343
113492	113495	3.79368	343
113492	113496	3.76871	343
113492	113497	6.78602	343
113492	113498	4.71106	343
113492	113499	3.085	343
113492	113500	3.35617	343
113492	113501	1.97411	343
113492	113502	2.75838	343
113492	113503	3.86022	343
113492	113504	2.86988	343
113492	113505	1.29322	343
113492	113506	1.32904	343
113493	113494	9.35897	343
113493	113495	10.6986	343
113493	113496	12.7539	343
113493	113497	7.65495	343
113493	113498	5.3143	343
113493	113499	8.70007	343
113493	113500	2.83944	343
113493	113501	10.021	343
113493	113502	11.2017	343
113493	113503	4.01955	343
113493	113504	3.23736	343
113493	113505	2.91763	343
113493	113506	1.49922	343
113494	113495	15.8477	343
113494	113496	13.6159	343
113494	113497	7.6616	343
113494	113498	12.0562	343
113494	113499	9.40423	343
113494	113500	4.54706	343
113494	113501	6.01782	343
113494	113502	7.10057	343
113494	113503	8.8507	343
113494	113504	5.83232	343
113494	113505	3.79621	343
113494	113506	3.00104	343
113495	113496	3.50211	343
113495	113497	12.6119	343
113495	113498	10.2149	343
113495	113499	9.07809	343
113495	113500	3.89845	343
113495	113501	5.50338	343
113495	113502	7.1771	343
113495	113503	8.55397	343
113495	113504	5.33373	343
113495	113505	2.80406	343
113495	113506	1.6467	343
113496	113497	8.35263	343
113496	113498	14.4966	343
113496	113499	15.1888	343
113496	113500	3.09823	343
113496	113501	10.9343	343
113496	113502	8.14842	343
113496	113503	8.77179	343
113496	113504	5.29863	343
113496	113505	7.16298	343
113496	113506	2.45379	343
113497	113498	19.1421	343
113497	113499	17.0933	343
113497	113500	12.5522	343
113497	113501	14.7664	343
113497	113502	10.0871	343
113497	113503	10.8588	343
113497	113504	7.95068	343
113497	113505	7.16544	343
113497	113506	0.736389	343
113498	113499	17.4044	343
113498	113500	11.6188	343
113498	113501	16.7058	343
113498	113502	13.1568	343
113498	113503	10.5082	343
113498	113504	8.83136	343
113498	113505	4.3112	343
113498	113506	5.11223	343
113499	113500	11.4127	343
113499	113501	11.9342	343
113499	113502	16.6754	343
113499	113503	14.5852	343
113499	113504	8.67472	343
113499	113505	4.56048	343
113499	113506	4.01725	343
113500	113501	3.65152	343
113500	113502	17.0073	343
113500	113503	11.3512	343
113500	113504	4.71862	343
113500	113505	3.72102	343
113500	113506	1.63889	343
113501	113502	17.6066	343
113501	113503	17.2305	343
113501	113504	5.551	343
113501	113505	5.00276	343
113501	113506	3.85599	343
113502	113503	18.2976	343
113502	113504	13.9613	343
113502	113505	8.38831	343
113502	113506	5.0287	343
113503	113504	21.7091	343
113503	113505	13.3569	343
113503	113506	8.89345	343
113504	113505	33.9399	343
113504	113506	33.0113	343
113505	113506	48.5558	343
113477	113478	26.6079	755
113477	113479	14.9209	755
113477	113480	21.4099	755
113477	113481	12.0466	755
113477	113482	13.6	755
113477	113483	1.85154	755
113477	113484	19.5619	755
113477	113485	11.7789	755
113477	113486	9.45244	755
113477	113487	9.79441	755
113477	113488	17.4867	755
113477	113489	8.86281	755
113477	113490	4.89605	755
113477	113491	7.99669	755
113477	113492	1.37978	755
113477	113493	2.5222	755
113477	113494	4.98325	755
113477	113495	7.31805	755
113477	113496	3.41383	755
113477	113497	6.49637	755
113477	113498	4.71842	755
113477	113499	4.05776	755
113477	113500	1.02859	755
113477	113501	1.37028	755
113477	113502	5.72034	755
113477	113503	6.52283	755
113477	113504	3.86827	755
113477	113505	0.820547	755
113477	113506	2.63767	755
113478	113479	21.6718	755
113478	113480	21.2402	755
113478	113481	12.0293	755
113478	113482	20.1391	755
113478	113483	18.1526	755
113478	113484	16.981	755
113478	113485	14.7182	755
113478	113486	14.48	755
113478	113487	12.0031	755
113478	113488	5.3575	755
113478	113489	10.8614	755
113478	113490	7.20014	755
113478	113491	11.5589	755
113478	113492	11.2728	755
113478	113493	7.21224	755
113478	113494	5.18169	755
113478	113495	2.98943	755
113478	113496	3.71881	755
113478	113497	0.758221	755
113478	113498	3.08397	755
113478	113499	4.9728	755
113478	113500	0.840357	755
113478	113501	5.59762	755
113478	113502	3.33824	755
113478	113503	3.99688	755
113478	113504	2.52831	755
113478	113505	3.68714	755
113479	113480	27.4028	755
113479	113481	20.9865	755
113479	113482	33.3177	755
113479	113483	31.1038	755
113479	113484	16.4309	755
113479	113485	13.9675	755
113479	113486	10.586	755
113479	113487	15.0824	755
113479	113488	7.34391	755
113479	113489	13.6478	755
113479	113490	8.77312	755
113479	113491	9.64457	755
113479	113492	12.362	755
113479	113493	11.2987	755
113479	113494	8.62497	755
113479	113495	5.46377	755
113479	113496	1.27441	755
113479	113497	5.19674	755
113479	113498	3.69899	755
113479	113499	9.08876	755
113479	113500	2.30387	755
113479	113501	6.13845	755
113479	113502	7.77913	755
113479	113503	3.28728	755
113479	113504	3.46573	755
113479	113505	2.75685	755
113480	113481	8.29655	755
113480	113482	22.8305	755
113480	113483	7.65097	755
113480	113484	12.6303	755
113480	113485	20.0419	755
113480	113486	9.76488	755
113480	113487	20.2363	755
113480	113488	4.51618	755
113480	113489	25.1783	755
113480	113490	18.2084	755
113480	113491	6.35462	755
113480	113492	11.4031	755
113480	113493	2.60556	755
113480	113494	5.61597	755
113480	113495	2.51998	755
113480	113496	2.35111	755
113480	113497	1.91746	755
113480	113498	11.6985	755
113480	113499	4.19189	755
113480	113500	2.12517	755
113480	113501	2.83115	755
113480	113502	10.1304	755
113480	113503	1.34769	755
113480	113504	4.79536	755
113480	113505	3.39068	755
113481	113482	16.9083	755
113481	113483	20.0897	755
113481	113484	15.4767	755
113481	113485	21.3008	755
113481	113486	12.8202	755
113481	113487	2.214	755
113481	113488	19.7641	755
113481	113489	14.0239	755
113481	113490	14.1662	755
113481	113491	10.0115	755
113481	113492	2.49516	755
113481	113493	4.56108	755
113481	113494	4.91542	755
113481	113495	2.20563	755
113481	113496	2.05783	755
113481	113497	6.71307	755
113481	113498	6.82614	755
113481	113499	6.11497	755
113481	113500	1.86007	755
113481	113501	2.47799	755
113481	113502	8.86674	755
113481	113503	4.7183	755
113481	113504	2.79812	755
113481	113505	1.48386	755
113482	113483	8.50507	755
113482	113484	15.4443	755
113482	113485	25.462	755
113482	113486	12.2118	755
113482	113487	12.6536	755
113482	113488	15.061	755
113482	113489	20.3557	755
113482	113490	14.6185	755
113482	113491	14.128	755
113482	113492	9.50704	755
113482	113493	4.34465	755
113482	113494	7.80363	755
113482	113495	8.40388	755
113482	113496	6.53395	755
113482	113497	4.26302	755
113482	113498	8.12779	755
113482	113499	9.31969	755
113482	113500	1.18121	755
113482	113501	6.29441	755
113482	113502	5.16144	755
113482	113503	4.86894	755
113482	113504	4.44223	755
113482	113505	2.35575	755
113482	113506	0.75726	755
113483	113484	18.3502	755
113483	113485	13.8659	755
113483	113486	35.4678	755
113483	113487	9.18774	755
113483	113488	5.46786	755
113483	113489	2.77128	755
113483	113490	12.2474	755
113483	113491	12.3099	755
113483	113492	10.3545	755
113483	113493	6.30925	755
113483	113494	6.7994	755
113483	113495	3.05101	755
113483	113496	2.84656	755
113483	113497	4.64303	755
113483	113498	5.90154	755
113483	113499	1.69174	755
113483	113500	2.573	755
113483	113501	13.711	755
113483	113502	7.15469	755
113483	113503	5.71089	755
113483	113504	1.93529	755
113483	113505	1.0263	755
113483	113506	1.64953	755
113484	113485	25.1789	755
113484	113486	31.227	755
113484	113487	16.1784	755
113484	113488	10.8317	755
113484	113489	5.48984	755
113484	113490	8.08728	755
113484	113491	21.3375	755
113484	113492	6.83734	755
113484	113493	14.5815	755
113484	113494	7.48302	755
113484	113495	6.04396	755
113484	113496	9.39826	755
113484	113497	6.13182	755
113484	113498	6.23509	755
113484	113499	3.3513	755
113484	113500	3.39803	755
113484	113501	6.79029	755
113484	113502	5.39934	755
113484	113503	3.23232	755
113484	113504	2.55584	755
113484	113505	2.03307	755
113485	113486	15.4848	755
113485	113487	19.4832	755
113485	113488	32.7387	755
113485	113489	19.7042	755
113485	113490	10.9997	755
113485	113491	15.5473	755
113485	113492	10.3329	755
113485	113493	5.90258	755
113485	113494	7.63337	755
113485	113495	9.13392	755
113485	113496	7.45662	755
113485	113497	4.34376	755
113485	113498	7.50877	755
113485	113499	5.06464	755
113485	113500	6.74003	755
113485	113501	5.1309	755
113485	113502	4.58985	755
113485	113503	3.05302	755
113485	113504	4.34531	755
113485	113505	2.6884	755
113485	113506	0.617282	755
113486	113487	15.635	755
113486	113488	27.9144	755
113486	113489	15.9164	755
113486	113490	9.37878	755
113486	113491	18.6569	755
113486	113492	15.418	755
113486	113493	4.02623	755
113486	113494	6.50852	755
113486	113495	5.84097	755
113486	113496	12.7156	755
113486	113497	2.96294	755
113486	113498	6.77889	755
113486	113499	3.23874	755
113486	113500	1.64195	755
113486	113501	6.56223	755
113486	113502	5.87024	755
113486	113503	3.12376	755
113486	113504	2.47	755
113486	113505	5.23942	755
113487	113488	25.3087	755
113487	113489	18.3246	755
113487	113490	16.1968	755
113487	113491	16.2795	755
113487	113492	6.84676	755
113487	113493	6.25784	755
113487	113494	5.24533	755
113487	113495	2.01743	755
113487	113496	1.88224	755
113487	113497	12.2805	755
113487	113498	7.02414	755
113487	113499	10.0677	755
113487	113500	1.70135	755
113487	113501	4.53309	755
113487	113502	4.05508	755
113487	113503	3.23677	755
113487	113504	2.55936	755
113487	113505	0.678622	755
113488	113489	71.976	755
113488	113490	11.567	755
113488	113491	21.7988	755
113488	113492	4.07468	755
113488	113493	3.7242	755
113488	113494	8.02704	755
113488	113495	7.20373	755
113488	113496	3.3605	755
113488	113497	2.74067	755
113488	113498	6.96707	755
113488	113499	9.98594	755
113488	113500	3.03756	755
113488	113501	4.04664	755
113488	113502	3.61992	755
113488	113503	7.70513	755
113488	113504	4.56941	755
113488	113505	1.21159	755
113488	113506	1.94735	755
113489	113490	21.9844	755
113489	113491	15.6517	755
[truncated: 148 more rows]

## Sheet: Boxplot_SuppFig5a_NotchD2_1kb
bin1	bin2	hic_ice_normalized_counts	type
113508	113509	71.658	wt
113508	113510	46.3213	wt
113508	113511	43.3938	wt
113508	113512	41.7736	wt
113508	113513	40.3018	wt
113508	113514	35.0789	wt
113508	113515	19.7973	wt
113509	113510	59.7237	wt
113509	113511	44.3591	wt
113509	113512	39.1711	wt
113509	113513	43.8331	wt
113509	113514	42.3732	wt
113509	113515	16.2434	wt
113510	113511	57.2821	wt
113510	113512	46.8411	wt
113510	113513	47.4287	wt
113510	113514	41.0311	wt
113510	113515	19.0127	wt
113511	113512	40.7579	wt
113511	113513	48.2326	wt
113511	113514	38.3826	wt
113511	113515	16.0996	wt
113512	113513	59.3192	wt
113512	113514	46.7403	wt
113512	113515	17.4099	wt
113513	113514	57.9108	wt
113513	113515	30.1603	wt
113514	113515	35.4911	wt
113508	113509	45.6086	102
113508	113510	58.7146	102
113508	113511	34.2265	102
113508	113512	39.202	102
113508	113513	37.4792	102
113508	113514	41.3003	102
113508	113515	17.4028	102
113509	113510	62.168	102
113509	113511	29.9371	102
113509	113512	33.0586	102
113509	113513	36.4329	102
113509	113514	36.2058	102
113509	113515	13.7975	102
113510	113511	59.5436	102
113510	113512	42.5582	102
113510	113513	40.5928	102
113510	113514	35.9102	102
113510	113515	17.8769	102
113511	113512	39.6135	102
113511	113513	41.7148	102
113511	113514	34.182	102
113511	113515	20.842	102
113512	113513	59.6474	102
113512	113514	51.96	102
113512	113515	23.8266	102
113513	113514	56.7071	102
113513	113515	23.9253	102
113514	113515	26.452	102
113508	113509	51.4918	183
113508	113510	50.0629	183
113508	113511	41.7135	183
113508	113512	38.5416	183
113508	113513	35.1805	183
113508	113514	28.8019	183
113508	113515	16.8769	183
113509	113510	66.9673	183
113509	113511	43.244	183
113509	113512	39.9557	183
113509	113513	38.0232	183
113509	113514	25.7011	183
113509	113515	13.2729	183
113510	113511	71.26	183
113510	113512	51.5498	183
113510	113513	44.8472	183
113510	113514	32.9003	183
113510	113515	12.9141	183
113511	113512	46.1135	183
113511	113513	42.9036	183
113511	113514	45.111	183
113511	113515	14.8253	183
113512	113513	63.3536	183
113512	113514	59.5991	183
113512	113515	20.8284	183
113513	113514	61.9972	183
113513	113515	23.9427	183
113514	113515	33.4303	183
113508	113509	39.3753	343
113508	113510	38.2983	343
113508	113511	36.5303	343
113508	113512	37.9046	343
113508	113513	33.2253	343
113508	113514	26.0306	343
113508	113515	13.5474	343
113509	113510	53.0106	343
113509	113511	49.1588	343
113509	113512	37.206	343
113509	113513	40.1048	343
113509	113514	34.8973	343
113509	113515	13.7743	343
113510	113511	43.7158	343
113510	113512	36.6886	343
113510	113513	40.288	343
113510	113514	34.1632	343
113510	113515	11.8214	343
113511	113512	35.6312	343
113511	113513	40.2238	343
113511	113514	39.2434	343
113511	113515	7.5171	343
113512	113513	48.4887	343
113512	113514	40.7198	343
113512	113515	15.141	343
113513	113514	50.0243	343
113513	113515	23.6188	343
113514	113515	26.2773	343
113508	113509	58.3567	755
113508	113510	51.709	755
113508	113511	33.055	755
113508	113512	37.0227	755
113508	113513	38.0197	755
113508	113514	35.0775	755
113508	113515	9.84274	755
113509	113510	62.0559	755
113509	113511	53.7312	755
113509	113512	43.7677	755
113509	113513	42.5036	755
113509	113514	30.0644	755
113509	113515	12.6056	755
113510	113511	54.5618	755
113510	113512	49.9774	755
113510	113513	46.5952	755
113510	113514	28.0593	755
113510	113515	9.99802	755
113511	113512	46.9732	755
113511	113513	38.742	755
113511	113514	32.8844	755
113511	113515	13.1819	755
113512	113513	48.2861	755
113512	113514	36.5546	755
113512	113515	13.9871	755
113513	113514	51.4492	755
113513	113515	25.0499	755
113514	113515	61.5493	755
113508
113508
113508
113508
113508
113508
113508
113509
113509
113509
113509
113509
113509
113510
113510
113510
113510
113510
113511
113511
113511
113511
113512
113512
113512
113513
113513
113514

## Sheet: Boxplot_SuppFig5a_Notch_5kb
bin1	bin2	hic_ice_normalized_counts	type
22698	22699	541.981	wt
22698	22700	395.673	wt
22698	22701	206.086	wt
22698	22702	154.214	wt
22698	22703	140.758	wt
22698	22704	50.0152	wt
22699	22700	451.771	wt
22699	22701	243.991	wt
22699	22702	176.937	wt
22699	22703	138.868	wt
22699	22704	41.5711	wt
22700	22701	356.428	wt
22700	22702	202.461	wt
22700	22703	137.983	wt
22700	22704	37.2649	wt
22701	22702	316.703	wt
22701	22703	196.772	wt
22701	22704	38.1363	wt
22702	22703	285.152	wt
22702	22704	56.0871	wt
22703	22704	206.84	wt
22698	22699	424.546	102
22698	22700	316.343	102
22698	22701	154.673	102
22698	22702	117.933	102
22698	22703	91.351	102
22698	22704	21.3545	102
22699	22700	435.323	102
22699	22701	218.096	102
22699	22702	137.371	102
22699	22703	121.357	102
22699	22704	16.1682	102
22700	22701	278.354	102
22700	22702	174.566	102
22700	22703	132.358	102
22700	22704	22.569	102
22701	22702	250.311	102
22701	22703	164.898	102
22701	22704	25.7082	102
22702	22703	254.979	102
22702	22704	27.0245	102
22703	22704	198.909	102
22698	22699	356.49	183
22698	22700	234.983	183
22698	22701	153.707	183
22698	22702	126.653	183
22698	22703	98.2132	183
22698	22704	19.8869	183
22699	22700	356.182	183
22699	22701	194.719	183
22699	22702	157.297	183
22699	22703	117.656	183
22699	22704	29.0349	183
22700	22701	297.418	183
22700	22702	182.593	183
22700	22703	100.477	183
22700	22704	22.1353	183
22701	22702	280.234	183
22701	22703	130.796	183
22701	22704	30.668	183
22702	22703	214.053	183
22702	22704	36.4973	183
22703	22704	176.886	183
22698	22699	234.085	343
22698	22700	125.208	343
22698	22701	83.1812	343
22698	22702	61.8638	343
22698	22703	58.1912	343
22698	22704	20.9188	343
22699	22700	237.825	343
22699	22701	91.8025	343
22699	22702	80.847	343
22699	22703	64.9631	343
22699	22704	24.1484	343
22700	22701	142.472	343
22700	22702	95.7535	343
22700	22703	66.9773	343
22700	22704	18.3863	343
22701	22702	181.298	343
22701	22703	117.857	343
22701	22704	23.678	343
22702	22703	204.594	343
22702	22704	31.9955	343
22703	22704	198.351	343
22698	22699	383.193	755
22698	22700	267.307	755
22698	22701	135.683	755
22698	22702	113.382	755
22698	22703	99.0549	755
22698	22704	25.833	755
22699	22700	366.075	755
22699	22701	178.285	755
22699	22702	136.691	755
22699	22703	85.684	755
22699	22704	33.3883	755
22700	22701	198.153	755
22700	22702	164.249	755
22700	22703	100.336	755
22700	22704	33.0237	755
22701	22702	270.089	755
22701	22703	159.377	755
22701	22704	27.7709	755
22702	22703	229.991	755
22702	22704	45.9104	755
22703	22704	293.544	755

## Sheet: Boxplot_SuppFig5b_kirre-D1_5kb
bin1	bin2	hic_ice_normalized_counts	type
22620	22621	347.347	wt
22620	22622	284.152	wt
22620	22623	223.881	wt
22620	22624	201.882	wt
22620	22625	186.673	wt
22620	22626	170.327	wt
22620	22627	164.548	wt
22620	22628	99.1215	wt
22620	22629	60.2393	wt
22620	22630	63.5944	wt
22620	22631	83.7354	wt
22620	22632	71.7857	wt
22620	22633	38.3632	wt
22620	22634	37.1088	wt
22620	22635	50.6243	wt
22620	22638	34.4956	wt
22620	22639	33.6187	wt
22620	22641	29.4045	wt
22620	22642	29.4843	wt
22620	22643	36.9511	wt
22620	22644	18.3066	wt
22620	22645	19.1071	wt
22620	22646	14.524	wt
22620	22647	26.2436	wt
22620	22648	22.3292	wt
22620	22649	17.7209	wt
22620	22650	25.4216	wt
22620	22651	49.337	wt
22620	22652	25.4649	wt
22620	22653	26.6363	wt
22620	22654	6.4133	wt
22620	22655	13.6935	wt
22620	22656	27.6587	wt
22620	22657	11.7183	wt
22620	22658	8.6065	wt
22620	22659	18.2543	wt
22620	22660	15.7014	wt
22621	22622	228.968	wt
22621	22623	255.72	wt
22621	22624	197.65	wt
22621	22625	225.404	wt
22621	22626	142.527	wt
22621	22627	153.428	wt
22621	22628	97.9182	wt
22621	22629	86.9129	wt
22621	22630	54.1404	wt
22621	22631	23.4229	wt
22621	22632	44.6229	wt
22621	22633	50.0788	wt
22621	22634	33.9089	wt
22621	22635	77.0982	wt
22621	22637	52.7712	wt
22621	22638	90.0602	wt
22621	22639	39.8959	wt
22621	22641	9.59606	wt
22621	22642	38.4884	wt
22621	22643	24.1177	wt
22621	22644	7.96572	wt
22621	22645	24.9421	wt
22621	22646	47.3986	wt
22621	22647	24.47	wt
22621	22648	19.4322	wt
22621	22649	39.6559	wt
22621	22650	18.4361	wt
22621	22651	17.5647	wt
22621	22652	23.744	wt
22621	22653	9.93449	wt
22621	22654	33.4873	wt
22621	22655	21.4504	wt
22621	22656	19.4413	wt
22621	22657	7.64844	wt
22621	22658	11.2348	wt
22621	22659	13.2383	wt
22621	22660	15.9416	wt
22622	22623	335.228	wt
22622	22624	202.094	wt
22622	22625	194.239	wt
22622	22626	181.774	wt
22622	22627	163.632	wt
22622	22628	103.343	wt
22622	22629	99.7742	wt
22622	22630	64.5579	wt
22622	22631	85.0041	wt
22622	22632	62.4628	wt
22622	22633	70.8081	wt
22622	22634	64.0408	wt
22622	22635	59.9565	wt
22622	22637	20.5191	wt
22622	22638	42.0219	wt
22622	22639	52.7434	wt
22622	22641	44.775	wt
22622	22642	59.8621	wt
22622	22643	50.0145	wt
22622	22644	37.1679	wt
22622	22645	22.6293	wt
22622	22646	29.4881	wt
22622	22647	26.6412	wt
22622	22648	49.113	wt
22622	22649	28.269	wt
22622	22650	40.1439	wt
22622	22651	31.8719	wt
22622	22652	22.1578	wt
22622	22653	15.4514	wt
22622	22654	26.0419	wt
22622	22655	25.0218	wt
22622	22656	15.1188	wt
22622	22657	32.7135	wt
22622	22658	21.8422	wt
22622	22659	14.4129	wt
22622	22660	21.2524	wt
22623	22624	227.069	wt
22623	22625	196.525	wt
22623	22626	162.693	wt
22623	22627	119.658	wt
22623	22628	108.475	wt
22623	22629	123.243	wt
22623	22630	62.6964	wt
22623	22631	38.7494	wt
22623	22632	55.3658	wt
22623	22633	73.4326	wt
22623	22634	54.0932	wt
22623	22635	27.3313	wt
22623	22637	32.7379	wt
22623	22638	33.5227	wt
22623	22639	34.6505	wt
22623	22641	47.6253	wt
22623	22642	47.7545	wt
22623	22643	54.8607	wt
22623	22644	39.5339	wt
22623	22645	41.2626	wt
22623	22646	70.5717	wt
22623	22647	30.3611	wt
22623	22648	36.1657	wt
22623	22649	20.5012	wt
22623	22650	27.4496	wt
22623	22651	14.5289	wt
22623	22652	29.4603	wt
22623	22653	43.1418	wt
22623	22654	31.162	wt
22623	22655	22.1788	wt
22623	22656	20.6758	wt
22623	22657	23.7245	wt
22623	22658	24.3943	wt
22623	22659	22.9955	wt
22623	22660	8.47697	wt
22624	22625	306.716	wt
22624	22626	272.859	wt
22624	22627	185.283	wt
22624	22628	147.811	wt
22624	22629	90.0377	wt
22624	22630	94.226	wt
22624	22631	53.3832	wt
22624	22632	58.2463	wt
22624	22633	62.2551	wt
22624	22634	39.1427	wt
22624	22635	27.384	wt
22624	22637	16.4005	wt
22624	22638	39.1852	wt
22624	22639	49.5963	wt
22624	22641	35.7878	wt
22624	22642	27.3409	wt
22624	22643	29.9818	wt
22624	22644	69.3178	wt
22624	22645	23.255	wt
22624	22646	23.5693	wt
22624	22647	21.2938	wt
22624	22648	24.157	wt
22624	22649	22.5949	wt
22624	22650	18.335	wt
22624	22651	25.4747	wt
22624	22652	14.7586	wt
22624	22653	40.1375	wt
22624	22654	36.4259	wt
22624	22655	19.9994	wt
22624	22656	20.7157	wt
22624	22657	23.7703	wt
22624	22658	26.1872	wt
22624	22659	19.7485	wt
22624	22660	8.49332	wt
22625	22626	294.9	wt
22625	22627	240.359	wt
22625	22628	126.626	wt
22625	22629	102.76	wt
22625	22630	85.8828	wt
22625	22631	64.6187	wt
22625	22632	69.2464	wt
22625	22633	94.1975	wt
22625	22634	55.1261	wt
22625	22635	11.3945	wt
22625	22637	54.594	wt
22625	22638	9.31711	wt
22625	22639	61.9109	wt
22625	22641	39.7101	wt
22625	22642	22.7531	wt
22625	22643	37.4262	wt
22625	22644	8.24088	wt
22625	22645	25.8037	wt
22625	22646	19.6143	wt
22625	22647	10.1261	wt
22625	22648	35.181	wt
22625	22649	30.7692	wt
22625	22650	15.2584	wt
22625	22651	36.3428	wt
22625	22652	9.82566	wt
22625	22653	15.4165	wt
22625	22654	17.322	wt
22625	22655	18.4928	wt
22625	22656	20.1129	wt
22625	22657	23.7379	wt
22625	22658	14.5286	wt
22625	22659	13.6955	wt
22625	22660	21.2044	wt
22626	22627	301.328	wt
22626	22628	192.985	wt
22626	22629	112.193	wt
22626	22630	101.338	wt
22626	22631	98.267	wt
22626	22632	73.443	wt
22626	22633	44.0763	wt
22626	22634	70.348	wt
22626	22635	53.3164	wt
22626	22637	76.6359	wt
22626	22638	61.0345	wt
22626	22639	46.3504	wt
22626	22641	27.8714	wt
22626	22642	37.2627	wt
22626	22643	58.3741	wt
22626	22644	15.4241	wt
22626	22645	48.2956	wt
22626	22646	18.3556	wt
22626	22647	28.4288	wt
22626	22648	28.22	wt
22626	22649	25.5953	wt
22626	22650	21.4188	wt
22626	22651	39.679	wt
22626	22652	18.3903	wt
22626	22653	33.6634	wt
22626	22655	6.92242	wt
22626	22656	16.1333	wt
22626	22657	18.5122	wt
22626	22658	13.5963	wt
22626	22659	17.9433	wt
22626	22660	11.0243	wt
22627	22628	320.209	wt
22627	22629	184.859	wt
22627	22630	126.285	wt
22627	22631	58.1225	wt
22627	22632	59.7935	wt
22627	22633	54.2257	wt
22627	22634	68.5162	wt
22627	22635	73.7926	wt
22627	22637	39.2844	wt
22627	22638	60.3392	wt
22627	22639	32.6696	wt
22627	22641	64.2924	wt
22627	22642	36.8382	wt
22627	22643	44.8849	wt
22627	22644	53.3693	wt
22627	22645	40.23	wt
22627	22646	7.05698	wt
22627	22647	21.8594	wt
22627	22648	14.4659	wt
22627	22649	31.9811	wt
22627	22650	8.23465	wt
22627	22651	30.5099	wt
22627	22652	21.2109	wt
22627	22653	29.5821	wt
22627	22654	24.929	wt
22627	22655	18.6297	wt
22627	22656	20.6753	wt
22627	22657	19.928	wt
22627	22658	4.18176	wt
22627	22659	21.6809	wt
22627	22660	15.2581	wt
22628	22629	265.449	wt
22628	22630	158.619	wt
22628	22631	97.3716	wt
22628	22632	82.1508	wt
22628	22633	62.1844	wt
22628	22634	97.811	wt
22628	22635	39.2455	wt
22628	22637	94.0179	wt
22628	22638	74.8779	wt
22628	22639	47.386	wt
22628	22641	22.7953	wt
22628	22642	48.9797	wt
22628	22643	33.4199	wt
22628	22644	14.1919	wt
22628	22645	32.0936	wt
22628	22646	50.6676	wt
22628	22647	20.3448	wt
22628	22648	20.1954	wt
22628	22649	41.2134	wt
22628	22650	30.6564	wt
22628	22651	27.8164	wt
22628	22652	19.7412	wt
22628	22653	20.6494	wt
22628	22654	14.9154	wt
22628	22655	14.8619	wt
22628	22656	11.5457	wt
22628	22657	13.6266	wt
22628	22658	13.3441	wt
22628	22659	22.0131	wt
22628	22660	24.3445	wt
22629	22630	365.296	wt
22629	22631	148.162	wt
22629	22632	141.131	wt
22629	22633	108.791	wt
22629	22634	88.5202	wt
22629	22635	38.7052	wt
22629	22637	18.5447	wt
22629	22638	69.6271	wt
22629	22639	78.5124	wt
22629	22641	53.9555	wt
22629	22642	73.4241	wt
22629	22643	48.0271	wt
22629	22644	33.5915	wt
22629	22645	49.6688	wt
22629	22646	26.6507	wt
22629	22647	44.7157	wt
22629	22648	61.4592	wt
22629	22649	32.5167	wt
22629	22650	38.8726	wt
22629	22651	65.8403	wt
22629	22652	36.7138	wt
22629	22653	17.4557	wt
22629	22654	23.536	wt
22629	22655	27.6394	wt
22629	22656	25.376	wt
22629	22657	21.5023	wt
22629	22658	21.7146	wt
22629	22659	26.052	wt
22629	22660	17.6068	wt
22630	22631	186.639	wt
22630	22632	150.431	wt
22630	22633	147.895	wt
22630	22634	106.89	wt
22630	22635	135.019	wt
22630	22637	48.5183	wt
22630	22638	66.2418	wt
22630	22639	68.4705	wt
22630	22641	64.6998	wt
22630	22642	53.9225	wt
22630	22643	49.2756	wt
22630	22644	58.5901	wt
22630	22645	30.576	wt
22630	22646	40.6734	wt
22630	22647	59.9945	wt
22630	22648	29.7769	wt
22630	22649	38.4855	wt
22630	22650	42.9409	wt
22630	22651	50.2417	wt
22630	22652	34.9287	wt
22630	22653	42.6247	wt
22630	22654	30.7885	wt
22630	22655	26.2956	wt
22630	22656	30.6421	wt
22630	22657	25.7842	wt
22630	22658	29.2666	wt
22630	22659	17.8513	wt
22630	22660	26.522	wt
22631	22632	278.076	wt
22631	22633	205.233	wt
22631	22634	166.993	wt
22631	22635	131.431	wt
22631	22637	174.922	wt
22631	22638	107.469	wt
22631	22639	84.6361	wt
22631	22641	89.0633	wt
22631	22642	102.063	wt
22631	22643	79.9436	wt
22631	22644	52.8084	wt
22631	22645	33.0705	wt
22631	22646	50.2763	wt
22631	22647	58.4002	wt
22631	22648	77.2949	wt
22631	22649	48.1977	wt
22631	22650	53.7775	wt
22631	22651	54.3406	wt
22631	22652	44.0747	wt
22631	22653	26.3441	wt
22631	22654	55.5007	wt
22631	22655	33.181	wt
22631	22656	22.0946	wt
22631	22657	20.282	wt
22631	22658	29.7923	wt
22631	22659	17.5525	wt
22631	22660	18.1173	wt
22632	22633	344.99	wt
22632	22634	209.236	wt
22632	22635	158.579	wt
22632	22637	99.9728	wt
22632	22638	61.4215	wt
22632	22639	87.674	wt
22632	22641	94.5326	wt
22632	22642	79.1646	wt
22632	22643	73.104	wt
22632	22644	54.3266	wt
22632	22645	56.7022	wt
22632	22646	50.285	wt
22632	22647	48.2117	wt
22632	22648	44.1762	wt
22632	22649	45.0758	wt
22632	22650	44.7059	wt
22632	22651	39.9307	wt
22632	22652	25.1899	wt
22632	22653	30.1128	wt
22632	22654	50.7523	wt
22632	22655	21.673	wt
22632	22656	23.1508	wt
22632	22657	31.8772	wt
22632	22658	34.0542	wt
22632	22659	30.0952	wt
22632	22660	10.3545	wt
22633	22634	262.158	wt
22633	22635	119.213	wt
22633	22637	40.7986	wt
22633	22638	118.367	wt
22633	22639	86.3643	wt
22633	22641	96.4462	wt
22633	22642	68.0144	wt
22633	22643	49.7226	wt
22633	22644	61.5849	wt
22633	22645	38.5667	wt
22633	22646	51.3029	wt
22633	22647	41.6203	wt
22633	22648	56.338	wt
22633	22649	40.8785	wt
22633	22650	42.7602	wt
22633	22651	36.2124	wt
22633	22652	47.7283	wt
22633	22653	53.7641	wt
22633	22654	19.4174	wt
22633	22655	44.2235	wt
22633	22656	27.9139	wt
22633	22657	17.7396	wt
22633	22658	26.0577	wt
22633	22659	16.3757	wt
22633	22660	24.6497	wt
22634	22635	163.088	wt
22634	22637	108.528	wt
22634	22638	125.946	wt
22634	22639	95.1764	wt
22634	22641	118.41	wt
22634	22642	104.031	wt
22634	22643	79.3596	wt
22634	22644	72.0811	wt
22634	22645	82.0724	wt
22634	22646	38.9914	wt
22634	22647	64.4151	wt
22634	22648	51.9528	wt
22634	22649	38.059	wt
22634	22650	42.4651	wt
22634	22651	67.4296	wt
22634	22652	42.9715	wt
22634	22653	32.6896	wt
22634	22654	41.3214	wt
22634	22655	29.4095	wt
22634	22656	36.5554	wt
22634	22657	18.8755	wt
22634	22658	30.0367	wt
22634	22659	30.4925	wt
22634	22660	24.3547	wt
22635	22637	542.867	wt
22635	22638	218.983	wt
22635	22639	111.932	wt
22635	22641	125.639	wt
22635	22642	71.9887	wt
22635	22643	105.256	wt
22635	22644	89.3944	wt
22635	22645	62.2023	wt
22635	22646	88.6542	wt
22635	22647	64.076	wt
22635	22648	9.08648	wt
22635	22649	24.7241	wt
22635	22650	48.2761	wt
22635	22651	65.7059	wt
22635	22652	35.5286	wt
22635	22653	65.0351	wt
22635	22654	31.3173	wt
22635	22655	46.8076	wt
22635	22656	15.5841	wt
22635	22657	21.4584	wt
22635	22658	15.7602	wt
22635	22659	9.90432	wt
22635	22660	25.5576	wt
22637	22638	282.479	wt
22637	22639	250.271	wt
22637	22641	128.994	wt
22637	22642	73.9108	wt
22637	22643	108.066	wt
22637	22645	74.5069	wt
22637	22646	84.9532	wt
22637	22647	43.8579	wt
22637	22648	21.7679	wt
22637	22649	74.0373	wt
22637	22650	16.5217	wt
22637	22651	52.4691	wt
22637	22652	63.8351	wt
22637	22653	66.7715	wt
22637	22654	37.5124	wt
22637	22655	48.0573	wt
22637	22656	24.8893	wt
22637	22657	51.4066	wt
22637	22658	37.7556	wt
22637	22659	59.3178	wt
22637	22660	20.4089	wt
22638	22639	189.152	wt
22638	22641	176.114	wt
22638	22642	168.183	wt
22638	22643	122.952	wt
22638	22644	60.9138	wt
22638	22645	101.724	wt
22638	22646	43.4948	wt
22638	22647	59.879	wt
22638	22648	81.7288	wt
22638	22649	35.3789	wt
22638	22650	62.0317	wt
22638	22651	17.9089	wt
22638	22652	14.5256	wt
22638	22653	45.5814	wt
22638	22654	25.6077	wt
22638	22655	43.7416	wt
22638	22656	46.7241	wt
22638	22657	23.395	wt
22638	22658	34.365	wt
22638	22659	12.1479	wt
22638	22660	24.3811	wt
22639	22641	221.048	wt
22639	22642	137.832	wt
22639	22643	87.1465	wt
22639	22644	97.1433	wt
22639	22645	50.6956	wt
22639	22646	89.9163	wt
22639	22647	72.946	wt
22639	22648	46.0792	wt
22639	22649	53.7344	wt
22639	22650	64.9514	wt
22639	22651	67.4347	wt
22639	22652	45.043	wt
22639	22653	47.115	wt
22639	22654	51.0479	wt
22639	22655	41.1764	wt
22639	22656	30.1067	wt
22639	22657	41.4551	wt
22639	22658	39.9614	wt
22639	22659	37.67	wt
22639	22660	21.6012	wt
22641	22642	206.082	wt
22641	22643	170.309	wt
22641	22644	142.79	wt
22641	22645	67.7428	wt
22641	22646	30.8963	wt
22641	22647	111.653	wt
22641	22648	55.4166	wt
22641	22649	86.1641	wt
22641	22650	66.0957	wt
22641	22651	66.7879	wt
22641	22652	38.6932	wt
22641	22653	40.4731	wt
22641	22654	81.8563	wt
22641	22655	29.1296	wt
22641	22656	54.3112	wt
22641	22657	43.6236	wt
22641	22658	54.9247	wt
22641	22659	43.1461	wt
22641	22660	37.1121	wt
22642	22643	210.181	wt
22642	22644	141.318	wt
22642	22645	112.564	wt
22642	22646	150.475	wt
22642	22647	100.532	wt
22642	22648	72.5774	wt
22642	22649	70.9698	wt
22642	22650	61.9716	wt
22642	22651	43.735	wt
22642	22652	62.0771	wt
22642	22653	60.2947	wt
22642	22654	54.719	wt
22642	22655	23.3669	wt
22642	22656	57.0519	wt
22642	22657	39.2786	wt
22642	22658	57.6963	wt
22642	22659	32.1384	wt
22642	22660	44.6554	wt
22643	22644	282.749	wt
22643	22645	141.881	wt
22643	22646	135.89	wt
22643	22647	63.4731	wt
22643	22648	76.2714	wt
22643	22649	99.2547	wt
22643	22650	78.0251	wt
22643	22651	67.9423	wt
22643	22652	61.5899	wt
22643	22653	50.8603	wt
22643	22654	22.8588	wt
22643	22655	39.046	wt
22643	22656	39.8125	wt
22643	22657	60.0403	wt
22643	22658	57.5174	wt
22643	22659	50.6047	wt
22643	22660	35.7549	wt
22644	22645	314.908	wt
22644	22646	256.471	wt
22644	22647	119.165	wt
22644	22648	98.5747	wt
22644	22649	125.169	wt
22644	22650	69.8298	wt
22644	22651	79.2012	wt
22644	22652	89.9341	wt
22644	22653	47.0356	wt
22644	22654	101.924	wt
22644	22655	58.0334	wt
22644	22656	78.8969	wt
22644	22657	62.0779	wt
22644	22658	60.7909	wt
22644	22659	50.142	wt
22644	22660	46.2103	wt
22645	22646	247.609	wt
22645	22647	207.293	wt
22645	22648	157.757	wt
22645	22649	123.644	wt
22645	22650	91.1041	wt
22645	22651	119.863	wt
22645	22652	56.9905	wt
22645	22653	98.1847	wt
22645	22654	65.0104	wt
22645	22655	80.7614	wt
22645	22656	41.1734	wt
22645	22657	62.0927	wt
22645	22658	55.518	wt
22645	22659	46.7273	wt
22645	22660	32.154	wt
22646	22647	181.207	wt
22646	22648	195.517	wt
22646	22649	127.679	wt
22646	22650	148.396	wt
22646	22651	122.531	wt
22646	22652	84.0929	wt
22646	22653	79.9647	wt
22646	22654	53.9092	wt
22646	22655	74.8187	wt
22646	22656	58.1238	wt
22646	22657	30.7819	wt
22646	22658	81.3881	wt
22646	22659	34.0984	wt
22646	22660	25.6635	wt
22647	22648	278.588	wt
22647	22649	216.972	wt
22647	22650	147.093	wt
22647	22651	107.052	wt
22647	22652	118.401	wt
22647	22653	82.5652	wt
22647	22654	76.5357	wt
22647	22655	68.3381	wt
22647	22656	78.4798	wt
22647	22657	57.2093	wt
22647	22658	56.0232	wt
22647	22659	59.4122	wt
22647	22660	52.9961	wt
22648	22649	204.473	wt
22648	22650	164.264	wt
22648	22651	101.435	wt
22648	22652	129.285	wt
22648	22653	114.742	wt
22648	22654	48.3468	wt
22648	22655	73.7349	wt
22648	22656	75.612	wt
22648	22657	56.7891	wt
22648	22658	48.6602	wt
22648	22659	52.4229	wt
22648	22660	41.3339	wt
22649	22650	262.795	wt
22649	22651	184.001	wt
22649	22652	125.255	wt
22649	22653	125.442	wt
22649	22654	89.2663	wt
22649	22655	82.2586	wt
22649	22656	90.4002	wt
22649	22657	68.6762	wt
22649	22658	70.9303	wt
22649	22659	52.0047	wt
22649	22660	49.844	wt
22650	22651	278.625	wt
22650	22652	193.279	wt
22650	22653	152.405	wt
22650	22654	73.3899	wt
22650	22655	96.2587	wt
22650	22656	73.0407	wt
22650	22657	95.7835	wt
22650	22658	86.1766	wt
22650	22659	77.9195	wt
22650	22660	61.3184	wt
22651	22652	273.853	wt
22651	22653	148.164	wt
22651	22654	74.9151	wt
22651	22655	81.7557	wt
22651	22656	57.9901	wt
22651	22657	98.8605	wt
22651	22658	78.1934	wt
22651	22659	55.2823	wt
22651	22660	54.3441	wt
22652	22653	256.37	wt
22652	22654	101.27	wt
22652	22655	100.907	wt
22652	22656	71.6719	wt
22652	22657	92.5199	wt
22652	22658	97.3969	wt
22652	22659	68.3254	wt
22652	22660	73.4626	wt
22653	22654	183.61	wt
22653	22655	141.738	wt
22653	22656	135.881	wt
22653	22657	90.3242	wt
22653	22658	104.247	wt
22653	22659	111.669	wt
22653	22660	71.0788	wt
22654	22655	299.878	wt
22654	22656	225.066	wt
22654	22657	152.233	wt
22654	22658	139.76	wt
22654	22659	150.567	wt
22654	22660	145.699	wt
22655	22656	263.041	wt
22655	22657	150.913	wt
22655	22658	163.7	wt
22655	22659	165.565	wt
22655	22660	139.646	wt
22656	22657	256.122	wt
22656	22658	189.434	wt
22656	22659	206.044	wt
22656	22660	158.969	wt
22657	22658	313.736	wt
22657	22659	239.004	wt
22657	22660	156.773	wt
22658	22659	316.977	wt
22658	22660	209.645	wt
22659	22660	330.739	wt
22620	22621	244.369	102
22620	22622	189.473	102
22620	22623	186.449	102
22620	22624	157.75	102
22620	22625	151.876	102
22620	22626	133.941	102
22620	22627	125.606	102
22620	22628	83.3411	102
22620	22629	80.2752	102
22620	22630	68.3956	102
22620	22631	43.4506	102
22620	22632	54.3074	102
22620	22633	42.5196	102
22620	22634	44.3807	102
22620	22635	25.1213	102
22620	22637	56.6248	102
22620	22638	63.7183	102
22620	22639	32.8448	102
22620	22641	32.0376	102
22620	22642	19.6341	102
22620	22643	23.9341	102
22620	22644	11.9728	102
22620	22645	21.1397	102
22620	22646	19.1177	102
22620	22647	26.8042	102
22620	22648	21.2439	102
22620	22649	26.0045	102
22620	22650	19.1907	102
22620	22651	9.44585	102
22620	22652	24.7958	102
22620	22653	11.2942	102
22620	22654	22.1418	102
22620	22655	16.3593	102
22620	22656	27.4323	102
22620	22657	28.1928	102
22620	22658	7.17055	102
22620	22659	14.0878	102
22620	22660	12.8386	102
22621	22622	238.209	102
22621	22623	215.127	102
22621	22624	151.811	102
22621	22625	160.634	102
22621	22626	121.426	102
22621	22627	118.615	102
22621	22628	88.5402	102
22621	22629	81.8718	102
22621	22630	53.6584	102
22621	22631	81.2437	102
22621	22632	49.2333	102
22621	22633	72.2755	102
22621	22634	55.7087	102
22621	22635	56.9354	102
22621	22638	28.8825	102
22621	22639	36.5433	102
22621	22641	43.5664	102
22621	22642	37.3793	102
22621	22643	28.4784	102
22621	22644	24.4219	102
22621	22645	16.4268	102
22621	22646	25.9972	102
22621	22647	36.4497	102
22621	22648	33.7032	102
22621	22649	16.0737	102
22621	22650	26.0965	102
22621	22651	6.42248	102
22621	22652	14.4509	102
22621	22653	25.5975	102
22621	22654	10.0365	102
22621	22655	14.8308	102
22621	22656	18.6519	102
22621	22657	17.0391	102
22621	22658	9.75089	102
22621	22659	19.1573	102
22621	22660	7.48225	102
22622	22623	267.06	102
22622	22624	187.714	102
22622	22625	158.623	102
22622	22626	113.366	102
22622	22627	134.934	102
22622	22628	100.722	102
22622	22629	75.4571	102
22622	22630	101.734	102
22622	22631	75.8507	102
22622	22632	58.3404	102
22622	22633	41.8708	102
22622	22634	55.0114	102
22622	22635	53.9737	102
22622	22637	20.2767	102
22622	22638	22.8168	102
22622	22639	54.5298	102
22622	22641	34.4168	102
22622	22642	46.4029	102
22622	22643	32.1394	102
22622	22644	19.293	102
22622	22645	22.7096	102
22622	22646	13.6916	102
22622	22647	16.4541	102
22622	22648	11.4107	102
22622	22649	20.3168	102
22622	22650	14.7256	102
22622	22651	15.221	102
22622	22652	19.0266	102
22622	22653	12.133	102
22622	22654	15.8574	102
22622	22655	20.5032	102
22622	22656	31.5745	102
22622	22657	30.2865	102
22622	22658	12.8384	102
22622	22659	15.134	102
22622	22660	11.8217	102
22623	22624	164.816	102
22623	22625	179.066	102
22623	22626	179.166	102
22623	22627	106.627	102
22623	22628	88.4349	102
22623	22629	90.8605	102
22623	22630	58.0608	102
22623	22631	27.6638	102
22623	22632	36.8811	102
22623	22633	54.1421	102
22623	22634	69.5531	102
22623	22635	42.6507	102
22623	22638	36.0602	102
22623	22639	65.9025	102
22623	22641	21.7573	102
22623	22642	20.0008	102
22623	22643	25.3969	102
22623	22644	50.8185	102
22623	22645	30.7635	102
22623	22646	10.8193	102
22623	22647	45.508	102
22623	22648	18.0338	102
22623	22649	24.0819	102
22623	22650	23.2727	102
22623	22651	16.0371	102
22623	22652	30.0702	102
22623	22653	38.3505	102
22623	22654	12.5307	102
22623	22655	32.4038	102
22623	22656	23.2872	102
22623	22657	10.6368	102
22623	22658	16.2322	102
22623	22659	10.2507	102
22623	22660	15.5695	102
22624	22625	273.824	102
22624	22626	183.52	102
22624	22627	167.937	102
22624	22628	136.753	102
22624	22629	92.6933	102
22624	22630	72.9009	102
22624	22631	63.3753	102
22624	22632	47.5263	102
22624	22633	56.8493	102
22624	22634	57.2628	102
22624	22635	54.9614	102
22624	22637	13.7651	102
22624	22638	30.979	102
22624	22639	52.2612	102
22624	22641	60.7474	102
22624	22642	51.5477	102
22624	22643	34.9093	102
22624	22644	8.73156	102
22624	22645	15.4167	102
22624	22646	32.5317	102
22624	22647	39.0955	102
22624	22648	20.657	102
22624	22649	20.6886	102
22624	22650	29.9901	102
22624	22651	27.5547	102
22624	22652	30.9996	102
22624	22653	19.2189	102
22624	22654	21.5301	102
22624	22655	13.9189	102
22624	22656	22.8638	102
22624	22657	13.707	102
22624	22658	12.2018	102
22624	22659	13.2094	102
22624	22660	12.0381	102
22625	22626	231.546	102
22625	22627	203.467	102
22625	22628	125.464	102
22625	22629	93.2868	102
22625	22630	93.3771	102
22625	22631	48.1982	102
22625	22632	41.3083	102
22625	22633	58.3954	102
22625	22634	73.5744	102
22625	22635	31.8471	102
22625	22637	23.9284	102
22625	22638	17.9506	102
22625	22639	60.5649	102
22625	22641	16.246	102
22625	22642	39.8253	102
22625	22643	22.7565	102
22625	22644	30.3567	102
22625	22645	19.1425	102
22625	22646	8.07869	102
22625	22647	19.4174	102
22625	22648	22.4429	102
22625	22649	14.9849	102
22625	22650	24.3286	102
22625	22651	29.937	102
22625	22652	40.4158	102
22625	22653	23.8634	102
22625	22654	9.35663	102
22625	22655	24.1957	102
22625	22656	17.3884	102
22625	22657	19.8561	102
22625	22658	33.3312	102
22625	22659	17.8596	102
22625	22660	13.9508	102
22626	22627	234.05	102
22626	22628	181.06	102
22626	22629	101.988	102
22626	22630	109.087	102
22626	22631	99.3652	102
22626	22632	83.8994	102
22626	22633	77.789	102
22626	22634	54.1292	102
22626	22635	61.2787	102
22626	22637	69.0629	102
22626	22638	43.1747	102
22626	22639	25.4923	102
22626	22641	54.7048	102
22626	22642	57.4726	102
22626	22643	18.2446	102
22626	22644	29.2055	102
22626	22645	33.1498	102
22626	22646	23.317	102
22626	22647	28.0217	102
22626	22648	4.31837	102
22626	22649	25.9499	102
22626	22650	23.4061	102
22626	22651	28.8017	102
22626	22652	38.8831	102
22626	22653	18.3668	102
22626	22654	9.00181	102
22626	22655	23.2782	102
22626	22656	11.9493	102
22626	22657	15.2825	102
22626	22658	17.4912	102
22626	22659	17.1823	102
22626	22660	6.71086	102
22627	22628	262.137	102
22627	22629	119.233	102
22627	22630	96.5319	102
22627	22631	79.7226	102
22627	22632	53.1427	102
22627	22633	89.1594	102
22627	22634	53.6895	102
22627	22635	70.2358	102
22627	22637	19.7894	102
22627	22638	59.3827	102
22627	22639	53.2195	102
22627	22641	20.1539	102
22627	22642	41.1708	102
22627	22643	59.5975	102
22627	22644	43.9353	102
22627	22645	41.1615	102
22627	22646	13.3626	102
22627	22647	28.1029	102
22627	22648	44.5463	102
22627	22649	42.1358	102
22627	22650	20.1205	102
22627	22651	24.7588	102
22627	22652	22.2833	102
22627	22653	31.5772	102
22627	22654	23.2146	102
22627	22655	20.0106	102
22627	22656	18.4895	102
22627	22657	9.85291	102
22627	22658	12.5299	102
22627	22659	18.9905	102
22627	22660	9.61473	102
22628	22629	212.033	102
22628	22630	131.76	102
22628	22631	97.7647	102
22628	22632	76.5033	102
22628	22633	66.5531	102
22628	22634	72.1378	102
22628	22635	78.6413	102
22628	22637	29.5437	102
22628	22638	49.867	102
22628	22639	46.7361	102
22628	22641	25.0731	102
22628	22642	36.8784	102
22628	22643	42.1452	102
22628	22644	23.4254	102
22628	22645	25.9981	102
22628	22646	14.9618	102
22628	22647	26.9709	102
22628	22648	38.7935	102
22628	22649	20.3515	102
22628	22650	21.4556	102
22628	22651	29.5699	102
22628	22652	36.039	102
22628	22653	23.5708	102
22628	22654	28.8809	102
22628	22655	23.4723	102
22628	22656	26.0695	102
22628	22657	17.161	102
22628	22658	20.5766	102
22628	22659	17.3256	102
22628	22660	14.3538	102
22629	22630	335.791	102
22629	22631	109.181	102
22629	22632	94.613	102
22629	22633	81.9117	102
22629	22634	72.0576	102
22629	22635	58.9154	102
22629	22637	94.8562	102
22629	22638	64.0434	102
22629	22639	57.0214	102
22629	22641	57.9619	102
22629	22642	55.2561	102
22629	22643	54.1264	102
22629	22644	42.1187	102
22629	22645	27.3182	102
22629	22646	25.6203	102
22629	22647	38.4871	102
22629	22648	42.7045	102
22629	22649	35.6415	102
22629	22650	13.7776	102
22629	22651	28.4821	102
22629	22652	14.2413	102
22629	22653	26.4877	102
22629	22654	37.0913	102
22629	22655	19.1832	102
22629	22656	27.5723	102
22629	22657	22.0396	102
22629	22658	26.4262	102
22629	22659	18.2053	102
22629	22660	12.9041	102
22630	22631	111.628	102
22630	22632	117.34	102
22630	22633	120.44	102
22630	22634	102.548	102
22630	22635	59.5741	102
22630	22637	119.363	102
22630	22638	72.7545	102
22630	22639	63.7283	102
22630	22641	45.5855	102
22630	22642	62.0821	102
22630	22643	47.2989	102
22630	22644	33.1253	102
22630	22645	40.583	102
22630	22646	35.2619	102
22630	22647	45.4036	102
22630	22648	30.7871	102
22630	22649	31.7686	102
22630	22650	30.34	102
22630	22651	22.4005	102
22630	22652	25.201	102
22630	22653	26.7838	102
22630	22654	35.0056	102
22630	22655	17.2424	102
22630	22656	18.587	102
22630	22657	24.7623	102
22630	22658	20.7835	102
22630	22659	17.4998	102
22630	22660	13.0484	102
22631	22632	254.086	102
22631	22633	133.009	102
22631	22634	150.439	102
22631	22635	68.3338	102
22631	22637	92.4171	102
22631	22638	103.994	102
22631	22639	87.7186	102
22631	22641	83.6614	102
22631	22642	51.2716	102
22631	22643	43.9455	102
22631	22644	58.6224	102
22631	22645	64.075	102
22631	22646	31.2018	102
22631	22647	49.9965	102
22631	22648	40.4506	102
22631	22649	69.4501	102
22631	22650	40.2699	102
22631	22651	38.5413	102
22631	22652	46.2505	102
22631	22653	30.7221	102
22631	22654	60.2292	102
22631	22655	22.2499	102
22631	22656	22.3861	102
22631	22657	30.6755	102
22631	22658	35.109	102
22631	22659	19.708	102
22631	22660	20.9538	102
22632	22633	254.425	102
22632	22634	174.564	102
22632	22635	118.433	102
22632	22637	82.1397	102
22632	22638	100.132	102
22632	22639	84.4607	102
22632	22641	48.7972	102
22632	22642	98.2601	102
22632	22643	68.3523	102
22632	22644	65.129	102
22632	22645	36.141	102
22632	22646	34.665	102
22632	22647	45.8252	102
22632	22648	30.8162	102
22632	22649	43.7231	102
22632	22650	50.7048	102
22632	22651	35.968	102
22632	22652	42.3917	102
22632	22653	40.9584	102
22632	22654	40.1485	102
22632	22655	26.697	102
22632	22656	31.9766	102
22632	22657	17.0401	102
22632	22658	33.8051	102
22632	22659	37.2222	102
22632	22660	19.9538	102
22633	22634	261.716	102
22633	22635	187.235	102
22633	22637	60.2913	102
22633	22638	82.9206	102
22633	22639	95.3769	102
22633	22641	61.4017	102
22633	22642	71.0786	102
22633	22643	47.7822	102
22633	22644	82.8626	102
22633	22645	45.017	102
22633	22646	61.0666	102
22633	22647	44.8482	102
22633	22648	33.9291	102
22633	22649	42.7909	102
22633	22650	32.1095	102
22633	22651	35.2011	102
22633	22652	37.7163	102
22633	22653	52.1107	102
22633	22654	23.5755	102
22633	22655	29.031	102
22633	22656	31.2949	102
22633	22657	26.6829	102
22633	22658	17.8146	102
22633	22659	19.2857	102
22633	22660	21.4813	102
22634	22635	137.446	102
22634	22637	96.8158	102
22634	22638	79.8923	102
22634	22639	82.7043	102
22634	22641	65.7325	102
22634	22642	72.5112	102
22634	22643	61.3828	102
22634	22644	49.1301	102
22634	22645	58.8632	102
22634	22646	19.6122	102
22634	22647	43.2103	102
22634	22648	43.5867	102
22634	22649	38.803	102
22634	22650	53.4363	102
22634	22651	33.9156	102
22634	22652	32.705	102
22634	22653	42.4833	102
22634	22654	30.286	102
22634	22655	22.3766	102
22634	22656	22.1115	102
22634	22657	28.922	102
22634	22658	31.8761	102
22634	22659	20.646	102
22634	22660	15.0522	102
22635	22637	284.969	102
22635	22638	160.334	102
22635	22639	97.6737	102
22635	22641	145.108	102
22635	22642	108.691	102
22635	22643	37.6406	102
22635	22644	75.3178	102
22635	22645	45.5944	102
22635	22646	32.0704	102
22635	22647	57.8118	102
22635	22648	17.8186	102
22635	22649	29.743	102
22635	22650	34.4924	102
22635	22651	59.4212	102
22635	22652	17.8267	102
22635	22653	28.4195	102
22635	22654	18.5717	102
22635	22655	34.3039	102
22635	22656	29.5833	102
22635	22657	39.4118	102
22635	22658	30.072	102
22635	22659	25.3207	102
22635	22660	9.23017	102
22636	22646	423.758	102
22637	22638	160.623	102
22637	22639	152.42	102
22637	22641	109.028	102
22637	22642	133.635	102
22637	22643	101.813	102
22637	22644	33.9541	102
22637	22645	51.3863	102
22637	22646	36.1442	102
22637	22647	65.1556	102
22637	22648	20.082	102
22637	22649	67.0426	102
22637	22650	15.5496	102
22637	22651	26.7878	102
22637	22652	60.2737	102
22637	22653	42.7062	102
22637	22655	92.7877	102
22637	22656	22.2275	102
22637	22657	53.3019	102
22637	22658	27.1136	102
22637	22659	22.8298	102
22637	22660	10.4027	102
22638	22639	196.923	102
22638	22641	177.213	102
22638	22642	142.021	102
22638	22643	82.7431	102
22638	22644	38.2076	102
22638	22645	89.9477	102
22638	22646	13.5574	102
22638	22647	57.0249	102
22638	22648	67.7932	102
22638	22649	70.4117	102
22638	22650	46.6599	102
22638	22651	50.2392	102
22638	22652	37.6801	102
22638	22653	64.0748	102
22638	22654	15.702	102
22638	22655	40.6044	102
22638	22656	37.5179	102
22638	22657	6.66434	102
22638	22658	30.5101	102
22638	22659	38.5345	102
22638	22660	19.5097	102
22639	22641	195.471	102
22639	22642	133.887	102
22639	22643	102.006	102
22639	22644	53.7132	102
22639	22645	65.0317	102
22639	22646	51.46	102
22639	22647	72.1502	102
22639	22648	47.6527	102
22639	22649	59.3918	102
22639	22650	49.1967	102
22639	22651	46.6141	102
22639	22652	41.3179	102
22639	22653	70.9363	102
22639	22654	52.978	102
22639	22655	46.4816	102
22639	22656	33.4043	102
22639	22657	33.728	102
22639	22658	19.3013	102
22639	22659	23.4748	102
22639	22660	23.0389	102
22641	22642	158.778	102
22641	22643	115.209	102
22641	22644	115.265	102
22641	22645	93.0358	102
22641	22646	24.5399	102
22641	22647	51.6098	102
22641	22648	81.8075	102
22641	22649	68.2772	102
22641	22650	36.9505	102
22641	22651	18.1874	102
22641	22652	34.1021	102
22641	22653	50.7415	102
22641	22654	14.2109	102
22641	22655	26.249	102
22641	22656	41.5008	102
22641	22657	48.252	102
22641	22658	27.6129	102
22641	22659	27.1252	102
22641	22660	21.1885	102
22642	22643	134.15	102
22642	22644	113.024	102
22642	22645	85.525	102
22642	22646	82.7157	102
22642	22647	76.8131	102
22642	22648	62.6693	102
22642	22649	61.3705	102
22642	22650	54.995	102
22642	22651	44.5844	102
22642	22652	33.4389	102
22642	22653	53.3087	102
22642	22654	43.5456	102
22642	22655	54.6946	102
22642	22656	32.3701	102
22642	22657	40.6603	102
22642	22658	56.4083	102
22642	22659	52.2456	102
22642	22660	36.7917	102
22643	22644	231.421	102
22643	22645	127.604	102
22643	22646	85.9353	102
22643	22647	96.3894	102
22643	22648	76.3941	102
22643	22649	74.3857	102
22643	22650	64.0815	102
22643	22651	46.7057	102
22643	22652	50.9527	102
22643	22653	64.3066	102
22643	22654	39.8116	102
22643	22655	49.0241	102
22643	22656	45.8009	102
22643	22657	28.1619	102
22643	22658	23.6369	102
22643	22659	36.1861	102
22643	22660	34.6262	102
22644	22645	244.467	102
22644	22646	126.1	102
22644	22647	103.324	102
22644	22648	108.277	102
22644	22649	85.0535	102
22644	22650	93.7029	102
22644	22651	101.953	102
22644	22652	70.094	102
22644	22653	60.9516	102
22644	22654	66.3849	102
22644	22655	14.7144	102
22644	22656	42.2983	102
22644	22657	33.8107	102
22644	22658	38.6973	102
22644	22659	54.3055	102
22644	22660	42.8914	102
22645	22646	208.188	102
22645	22647	149.422	102
22645	22648	122.097	102
22645	22649	109.412	102
22645	22650	111.955	102
22645	22651	64.2898	102
22645	22652	77.1493	102
22645	22653	61.4962	102
22645	22654	40.1868	102
22645	22655	54.4347	102
22645	22656	53.3453	102
22645	22657	54.0119	102
22645	22658	49.8884	102
22645	22659	51.138	102
22645	22660	44.939	102
22646	22647	161.317	102
22646	22648	135.602	102
22646	22649	122.228	102
22646	22650	115.496	102
22646	22651	72.3526	102
22646	22652	108.531	102
22646	22653	64.8831	102
22646	22654	42.4001	102
22646	22655	36.5481	102
22646	22656	41.2744	102
22646	22657	77.9817	102
22646	22658	50.3475	102
22646	22659	42.3928	102
22646	22660	24.585	102
22647	22648	232.221	102
22647	22649	157.771	102
22647	22650	100.946	102
22647	22651	92.3856	102
22647	22652	77.4424	102
22647	22653	56.3149	102
22647	22654	76.4327	102
22647	22655	75.2955	102
22647	22656	63.1302	102
22647	22657	61.2758	102
22647	22658	30.253	102
22647	22659	48.6306	102
22647	22660	40.0975	102
22648	22649	243.977	102
22648	22650	154.593	102
22648	22651	140.699	102
22648	22652	86.6823	102
22648	22653	84.1156	102
22648	22654	39.263	102
22648	22655	58.0184	102
22648	22656	56.2886	102
22648	22657	66.6573	102
22648	22658	55.9469	102
22648	22659	59.955	102
22648	22660	37.0762	102
22649	22650	190.859	102
22649	22651	157.69	102
22649	22652	115.753	102
22649	22653	104.303	102
22649	22654	68.1601	102
22649	22655	67.7917	102
22649	22656	64.0305	102
22649	22657	60.0834	102
22649	22658	50.9386	102
22649	22659	58.6171	102
22649	22660	40.3902	102
22650	22651	237.341	102
22650	22652	160.5	102
22650	22653	99.2471	102
22650	22654	66.8832	102
22650	22655	83.1089	102
22650	22656	61.3409	102
22650	22657	69.6774	102
22650	22658	61.0415	102
22650	22659	56.3712	102
22650	22660	51.3725	102
22651	22652	256.39	102
22651	22653	165.633	102
22651	22654	94.2726	102
22651	22655	92.87	102
22651	22656	83.427	102
22651	22657	75.578	102
22651	22658	64.4519	102
22651	22659	62.8375	102
22651	22660	49.4565	102
22652	22653	212.389	102
22652	22654	117.843	102
22652	22655	81.2629	102
22652	22656	91.7715	102
22652	22657	66.6878	102
22652	22658	61.0609	102
22652	22659	77.1203	102
22652	22660	54.6636	102
22653	22654	183.692	102
22653	22655	151.142	102
22653	22656	95.3187	102
22653	22657	88.5954	102
22653	22658	105.456	102
22653	22659	77.4105	102
22653	22660	62.2466	102
22654	22655	266.071	102
22654	22656	173.831	102
22654	22657	132.002	102
22654	22658	159.032	102
22654	22659	129.442	102
22654	22660	81.3544	102
22655	22656	242.418	102
22655	22657	148.86	102
22655	22658	117.499	102
22655	22659	143.456	102
22655	22660	127.73	102
22656	22657	243.469	102
22656	22658	181.55	102
22656	22659	205.006	102
22656	22660	137.15	102
22657	22658	283.49	102
22657	22659	221.65	102
22657	22660	150.201	102
22658	22659	284.763	102
22658	22660	169.934	102
22659	22660	258.441	102
22620	22621	279.337	183
22620	22622	234.465	183
22620	22623	156.629	183
22620	22624	159.477	183
22620	22625	136.151	183
22620	22626	149.282	183
22620	22627	123.955	183
22620	22628	101.429	183
22620	22629	72.8606	183
22620	22630	97.7396	183
22620	22631	86.0627	183
22620	22632	58.249	183
22620	22633	32.8196	183
22620	22634	14.2708	183
22620	22635	53.8849	183
22620	22637	80.1713	183
22620	22638	21.4545	183
22620	22639	32.4919	183
22620	22641	23.0257	183
22620	22642	41.3612	183
22620	22643	30.5034	183
22620	22644	29.8321	183
22620	22645	25.057	183
22620	22646	27.5737	183
22620	22647	20.0911	183
22620	22648	26.4201	183
22620	22649	45.9812	183
22620	22650	22.1285	183
22620	22652	23.4268	183
22620	22653	15.352	183
22620	22654	7.04786	183
22620	22655	9.85058	183
22620	22656	13.4623	183
22620	22657	14.8539	183
22620	22658	25.0113	183
22620	22659	27.4351	183
22620	22660	19.9396	183
22621	22622	316.463	183
22621	22623	236.144	183
22621	22624	166.129	183
22621	22625	195.496	183
22621	22626	145.453	183
22621	22627	102.683	183
22621	22628	109.23	183
22621	22629	47.0785	183
22621	22630	41.5829	183
22621	22631	33.7024	183
22621	22632	77.2047	183
22621	22633	26.9285	183
22621	22634	34.1519	183
22621	22635	64.4768	183
22621	22637	115.116	183
22621	22638	61.6121	183
22621	22639	17.4954	183
22621	22641	44.0827	183
22621	22642	66.8134	183
22621	22643	49.2741	183
22621	22644	21.4176	183
22621	22645	41.9752	183
22621	22646	26.395	183
22621	22647	21.6362	183
22621	22648	25.2907	183
22621	22649	22.0078	183
22621	22650	5.29564	183
22621	22651	24.8852	183
22621	22652	40.3657	183
22621	22653	7.34788	183
22621	22654	10.1199	183
22621	22655	18.859	183
22621	22656	23.1963	183
22621	22657	31.9926	183
22621	22658	11.9711	183
22621	22659	19.6967	183
22621	22660	11.9295	183
22622	22623	320.912	183
22622	22624	199.742	183
22622	22625	170.929	183
22622	22626	141.364	183
22622	22627	114.918	183
22622	22628	84.8919	183
22622	22629	74.6411	183
22622	22630	65.4432	183
22622	22631	47.1475	183
22622	22632	21.6009	183
22622	22633	67.8082	183
22622	22634	85.9974	183
22622	22637	64.416	183
22622	22638	38.7861	183
22622	22639	44.0548	183
22622	22641	9.25033	183
22622	22642	31.1559	183
22622	22643	22.9771	183
22622	22644	26.9657	183
22622	22645	50.332	183
22622	22646	44.3098	183
22622	22647	42.3748	183
22622	22648	26.535	183
22622	22649	29.556	183
22622	22650	26.6697	183
22622	22651	55.7006	183
22622	22652	11.2938	183
22622	22653	37.0051	183
22622	22654	25.4827	183
22622	22655	19.7869	183
22622	22656	29.2051	183
22622	22657	8.95112	183
22622	22658	10.048	183
22622	22659	30.3098	183
22622	22660	18.0237	183
22623	22624	270.642	183
22623	22625	125.603	183
22623	22626	107.312	183
22623	22627	115.152	183
22623	22628	141.775	183
22623	22629	109.99	183
22623	22630	51.004	183
22623	22631	47.2436	183
22623	22632	54.1123	183
22623	22633	66.059	183
22623	22634	38.299	183
22623	22639	73.5744	183
22623	22641	15.4486	183
22623	22642	41.6258	183
22623	22643	30.6985	183
22623	22644	45.0344	183
22623	22645	42.0288	183
22623	22646	18.5001	183
22623	22647	20.2196	183
22623	22648	35.4521	183
22623	22649	24.6802	183
22623	22650	14.8467	183
22623	22652	56.584	183
22623	22653	20.6003	183
22623	22654	28.3718	183
22623	22655	33.0453	183
22623	22656	27.0969	183
22623	22657	37.3723	183
22623	22658	39.1553	183
22623	22659	4.60176	183
22623	22660	10.0336	183
22624	22625	287.233	183
22624	22626	154.254	183
22624	22627	180.084	183
22624	22628	167.562	183
22624	22629	87.8352	183
22624	22630	104.736	183
22624	22631	44.0155	183
22624	22632	72.0212	183
22624	22633	56.5211	183
22624	22634	72.6384	183
22624	22635	36.0887	183
22624	22637	42.9549	183
22624	22638	34.4853	183
22624	22639	32.6415	183
22624	22641	24.6738	183
22624	22642	24.931	183
22624	22643	39.837	183
22624	22644	11.9878	183
22624	22645	36.9195	183
22624	22646	29.5474	183
22624	22647	28.257	183
22624	22648	17.6945	183
22624	22649	14.7817	183
22624	22650	38.5327	183
22624	22651	27.8573	183
22624	22652	26.3588	183
22624	22653	41.1272	183
22624	22654	22.657	183
22624	22655	26.3892	183
22624	22656	19.475	183
22624	22657	29.8446	183
22624	22658	15.6342	183
22624	22659	27.5614	183
22624	22660	16.0251	183
22625	22626	295.394	183
22625	22627	229.389	183
22625	22628	131.455	183
22625	22629	106.233	183
22625	22630	79.1709	183
22625	22631	79.8524	183
22625	22632	84.9289	183
22625	22633	41.016	183
22625	22634	48.5505	183
22625	22635	52.3773	183
22625	22637	77.9282	183
22625	22638	109.485	183
22625	22639	47.3742	183
22625	22641	22.3815	183
22625	22642	22.6148	183
22625	22643	27.7969	183
22625	22644	32.6222	183
22625	22645	30.4449	183
22625	22646	13.4011	183
22625	22647	43.9401	183
22625	22648	38.5213	183
22625	22649	22.3474	183
22625	22650	21.5094	183
22625	22651	33.6923	183
22625	22652	34.1571	183
22625	22653	14.9225	183
22625	22654	30.8281	183
22625	22655	19.15	183
22625	22656	27.4799	183
22625	22657	5.41437	183
22625	22658	24.3115	183
22625	22659	16.6672	183
22625	22660	12.1136	183
22626	22627	267.845	183
22626	22628	216.2	183
22626	22629	139.775	183
22626	22630	133.93	183
22626	22631	32.1627	183
22626	22632	61.3979	183
22626	22633	51.3965	183
22626	22634	84.7383	183
22626	22635	49.2249	183
22626	22637	36.619	183
22626	22638	102.895	183
22626	22639	66.7843	183
22626	22641	42.0687	183
22626	22642	28.3382	183
22626	22643	26.1238	183
22626	22644	20.4391	183
22626	22645	22.89	183
22626	22646	50.3782	183
22626	22647	75.7084	183
22626	22648	36.2028	183
22626	22649	25.2028	183
22626	22650	35.3759	183
22626	22651	23.7483	183
22626	22652	44.9417	183
22626	22653	35.0609	183
22626	22654	28.9726	183
22626	22655	8.99869	183
22626	22656	7.37885	183
22626	22657	20.354	183
22626	22658	22.8483	183
22626	22659	9.39841	183
22626	22660	15.9383	183
22627	22628	255.471	183
22627	22629	178.555	183
22627	22630	141.941	183
22627	22631	47.9339	183
22627	22632	82.3543	183
22627	22633	97.6637	183
22627	22634	40.8015	183
22627	22635	22.0088	183
22627	22637	32.7452	183
22627	22638	52.5773	183
22627	22639	44.7896	183
22627	22641	28.2138	183
22627	22642	50.6808	183
22627	22643	37.3765	183
22627	22644	36.5539	183
22627	22645	25.5857	183
22627	22646	22.5244	183
22627	22647	18.4635	183
22627	22648	26.9775	183
22627	22649	26.2928	183
22627	22650	49.71	183
22627	22651	49.5508	183
22627	22652	34.4464	183
22627	22653	12.5408	183
22627	22654	43.1795	183
22627	22655	24.1402	183
22627	22656	16.4957	183
22627	22657	22.751	183
22627	22658	37.4573	183
22627	22659	25.2126	183
22627	22660	22.3964	183
22628	22629	221.595	183
22628	22630	188.737	183
22628	22631	84.983	183
22628	22632	58.4031	183
22628	22633	54.3216	183
22628	22634	79.2271	183
22628	22635	39.0198	183
22628	22637	58.0546	183
22628	22638	23.3039	183
22628	22639	55.88	183
22628	22641	27.7894	183
22628	22642	48.6704	183
22628	22643	49.6992	183
22628	22644	21.6024	183
22628	22645	33.2651	183
22628	22646	13.3113	183
22628	22647	21.8229	183
22628	22648	28.6974	183
22628	22649	19.9779	183
22628	22650	42.7306	183
22628	22651	41.8332	183
22628	22652	27.1426	183
22628	22653	33.3507	183
22628	22654	15.3108	183
22628	22655	23.7771	183
22628	22656	21.4467	183
22628	22657	29.5796	183
22628	22658	20.1239	183
22628	22659	19.8666	183
22628	22660	18.0487	183
22629	22630	345.723	183
22629	22631	161.163	183
22629	22632	117.469	183
22629	22633	83.4083	183
22629	22634	102.442	183
22629	22635	42.0443	183
22629	22637	75.0654	183
22629	22638	60.2644	183
22629	22639	49.4367	183
22629	22641	57.4913	183
22629	22642	43.5679	183
22629	22643	64.2616	183
22629	22644	34.9152	183
22629	22645	54.7428	183
22629	22646	34.4235	183
22629	22647	32.9201	183
22629	22648	41.2291	183
22629	22649	40.1826	183
22629	22650	37.9852	183
22629	22651	37.8636	183
22629	22652	26.3218	183
22629	22653	23.9572	183
22629	22654	19.797	183
22629	22655	33.8185	183
22629	22656	27.7309	183
22629	22657	17.3849	183
22629	22658	41.6327	183
22629	22659	17.1252	183
22629	22660	10.8907	183
22630	22631	116.468	183
22630	22632	70.8695	183
22630	22633	100.329	183
22630	22634	97.3679	183
22630	22635	83.5567	183
22630	22637	74.5906	183
22630	22638	69.8637	183
22630	22639	75.5753	183
22630	22641	64.2686	183
22630	22642	28.8616	183
22630	22643	78.0452	183
22630	22644	34.6944	183
22630	22645	38.8546	183
22630	22646	68.4115	183
22630	22647	37.3851	183
22630	22648	49.1619	183
22630	22649	34.2244	183
22630	22650	51.4704	183
22630	22651	42.999	183
22630	22652	39.233	183
22630	22653	28.5668	183
22630	22654	32.7863	183
22630	22655	21.3847	183
22630	22656	17.5353	183
22630	22657	17.2749	183
22630	22658	28.4414	183
22630	22659	27.6524	183
22630	22660	26.2815	183
22631	22632	225.251	183
22631	22633	160.275	183
22631	22634	95.6553	183
22631	22635	126.414	183
22631	22637	161.213	183
22631	22638	150.997	183
22631	22639	65.3365	183
22631	22641	46.3013	183
22631	22642	62.3786	183
22631	22643	69.0052	183
22631	22644	59.9881	183
22631	22645	100.772	183
22631	22646	18.4822	183
22631	22647	30.3002	183
22631	22648	26.5635	183
22631	22649	49.3129	183
22631	22650	51.9135	183
22631	22651	34.8502	183
22631	22652	9.42159	183
22631	22653	41.1609	183
22631	22654	56.689	183
22631	22655	26.4108	183
22631	22656	37.8991	183
22631	22657	29.8691	183
22631	22658	22.3529	183
22631	22659	32.1813	183
22631	22660	33.4131	183
22632	22633	367.153	183
22632	22634	175.3	183
22632	22635	72.3965	183
22632	22638	98.8285	183
22632	22639	102.899	183
22632	22641	61.8718	183
22632	22642	89.3096	183
22632	22643	87.8197	183
22632	22644	51.5322	183
22632	22645	52.9022	183
22632	22646	84.6774	183
22632	22647	69.4109	183
22632	22648	45.6382	183
22632	22649	42.3618	183
22632	22650	33.9777	183
22632	22651	33.2642	183
22632	22652	48.5612	183
22632	22653	41.2521	183
22632	22654	40.5818	183
22632	22655	34.0319	183
22632	22656	21.7046	183
22632	22657	34.2117	183
22632	22658	32.0035	183
22632	22659	23.6958	183
22632	22660	22.9626	183
22633	22634	217.823	183
22633	22635	173.153	183
22633	22637	96.6077	183
22633	22638	103.412	183
22633	22639	58.7299	183
22633	22641	55.4926	183
22633	22642	56.0711	183
22633	22643	64.3249	183
22633	22644	53.9223	183
22633	22645	45.2911	183
22633	22646	22.1512	183
22633	22647	66.5777	183
22633	22648	47.7549	183
22633	22649	55.4082	183
22633	22650	17.7768	183
22633	22651	48.7298	183
22633	22652	45.1675	183
22633	22653	18.4994	183
22633	22654	16.9856	183
22633	22655	23.7402	183
22633	22656	12.9779	183
22633	22657	40.2732	183
22633	22658	33.4878	183
22633	22659	22.0398	183
22633	22660	20.023	183
22634	22635	197.64	183
22634	22637	32.6726	183
22634	22638	52.4608	183
22634	22639	119.174	183
22634	22641	65.6864	183
22634	22642	139.063	183
22634	22643	97.8958	183
22634	22644	82.064	183
22634	22645	56.1638	183
22634	22646	44.949	183
22634	22647	49.1269	183
22634	22648	53.8355	183
22634	22649	41.2257	183
22634	22650	40.5817	183
22634	22651	28.252	183
22634	22652	34.3701	183
22634	22653	31.2824	183
22634	22654	51.7005	183
22634	22655	44.159	183
22634	22656	32.9182	183
22634	22657	22.7006	183
22634	22658	30.5789	183
22634	22659	19.5663	183
22634	22660	22.3468	183
22635	22637	801.891	183
22635	22638	99.0428	183
22635	22639	93.7474	183
22635	22641	124.012	183
22635	22642	107.404	183
22635	22643	70.4081	183
22635	22644	34.4293	183
22635	22645	38.5578	183
22635	22646	42.4305	183
22635	22647	23.1871	183
22635	22648	60.9829	183
22635	22649	56.6049	183
22635	22650	42.5643	183
22635	22651	26.6691	183
22635	22652	54.0739	183
22635	22653	23.6237	183
22635	22654	16.2679	183
22635	22655	30.3162	183
22635	22656	49.7181	183
22635	22657	17.1429	183
22635	22658	25.6583	183
22635	22659	15.8314	183
22635	22660	23.0124	183
22637	22639	83.6877	183
22637	22641	158.15	183
22637	22643	104.755	183
22637	22645	57.3672	183
22637	22646	63.1291	183
22637	22647	68.9968	183
22637	22648	30.2439	183
22637	22649	84.2181	183
22637	22650	50.6625	183
22637	22652	64.3619	183
22637	22653	35.148	183
22637	22655	67.6578	183
22637	22656	55.4788	183
22637	22657	25.5057	183
22637	22658	19.0875	183
22637	22659	62.8117	183
22637	22660	11.4128	183
22638	22639	302.34	183
22638	22641	148.128	183
22638	22642	71.2722	183
22638	22643	115.637	183
22638	22644	61.6868	183
22638	22645	80.5977	183
22638	22646	101.363	183
22638	22647	69.2404	183
22638	22648	36.4209	183
22638	22649	76.064	183
22638	22650	40.6732	183
22638	22651	63.7104	183
22638	22652	64.5892	183
22638	22653	14.1088	183
22638	22654	77.7257	183
22638	22655	36.2116	183
22638	22656	59.3864	183
22638	22658	53.6338	183
22638	22659	25.2134	183
22638	22660	32.0686	183
22639	22641	168.249	183
22639	22642	156.511	183
22639	22643	99.5042	183
22639	22644	70.0664	183
[truncated: 1,677 more rows]

## Sheet: Boxplot_SuppFig5b_kirre-D2_5kb
bin1	bin2	hic_ice_normalized_counts	type
22661	22662	208.126	wt
22661	22663	138.896	wt
22661	22664	115.311	wt
22661	22665	99.1271	wt
22661	22666	63.3916	wt
22661	22667	59.4747	wt
22661	22668	73.7744	wt
22661	22669	59.5319	wt
22661	22670	53.9607	wt
22661	22671	62.9802	wt
22661	22672	54.2417	wt
22661	22673	56.3882	wt
22661	22674	53.3875	wt
22661	22675	89.3304	wt
22661	22676	49.8098	wt
22661	22677	59.4606	wt
22661	22678	7.61443	wt
22661	22679	42.3865	wt
22661	22680	54.32	wt
22661	22681	54.6172	wt
22661	22682	47.0841	wt
22661	22683	44.88	wt
22661	22684	42.1513	wt
22661	22685	55.5468	wt
22661	22686	21.135	wt
22661	22687	44.686	wt
22661	22688	76.3933	wt
22661	22689	63.7471	wt
22661	22690	29.6823	wt
22661	22691	53.668	wt
22661	22692	92.6371	wt
22661	22693	31.9813	wt
22661	22694	50.5666	wt
22661	22695	50.7995	wt
22661	22696	35.7547	wt
22661	22697	33.3672	wt
22662	22663	185.879	wt
22662	22664	105.449	wt
22662	22665	76.4045	wt
22662	22666	57.9701	wt
22662	22667	55.6832	wt
22662	22668	51.8034	wt
22662	22669	62.2177	wt
22662	22670	49.3458	wt
22662	22671	51.4231	wt
22662	22672	40.7452	wt
22662	22673	30.08	wt
22662	22674	43.0095	wt
22662	22675	52.5154	wt
22662	22676	49.3458	wt
22662	22677	31.0716	wt
22662	22678	34.8161	wt
22662	22679	30.1478	wt
22662	22680	38.8081	wt
22662	22681	24.9731	wt
22662	22682	21.5287	wt
22662	22683	46.1719	wt
22662	22684	29.651	wt
22662	22685	33.335	wt
22662	22686	22.5487	wt
22662	22687	21.5673	wt
22662	22688	24.95	wt
22662	22689	33.3115	wt
22662	22690	36.838	wt
22662	22691	61.3476	wt
22662	22692	21.1786	wt
22662	22693	29.2461	wt
22662	22694	15.414	wt
22662	22695	23.2275	wt
22662	22696	26.5662	wt
22662	22697	28.334	wt
22663	22664	188.215	wt
22663	22665	126.473	wt
22663	22666	83.5752	wt
22663	22667	68.2936	wt
22663	22668	94.1263	wt
22663	22669	75.9548	wt
22663	22670	75.7313	wt
22663	22671	60.2657	wt
22663	22672	69.2053	wt
22663	22673	41.9673	wt
22663	22674	68.1153	wt
22663	22675	53.1877	wt
22663	22676	63.0211	wt
22663	22677	83.4502	wt
22663	22678	68.005	wt
22663	22679	54.6805	wt
22663	22680	63.6741	wt
22663	22681	30.4869	wt
22663	22682	34.1666	wt
22663	22683	35.0723	wt
22663	22684	40.5414	wt
22663	22685	15.5029	wt
22663	22686	18.8758	wt
22663	22687	33.2578	wt
22663	22688	19.4935	wt
22663	22689	37.9553	wt
22663	22690	18.9354	wt
22663	22691	35.9484	wt
22663	22692	10.3419	wt
22663	22693	57.1254	wt
22663	22695	52.3493	wt
22663	22696	19.958	wt
22663	22697	31.9291	wt
22664	22665	255.326	wt
22664	22666	120.245	wt
22664	22667	97.9712	wt
22664	22668	110.479	wt
22664	22669	111.438	wt
22664	22670	84.8478	wt
22664	22671	84.8829	wt
22664	22672	56.8598	wt
22664	22673	68.9616	wt
22664	22674	77.2841	wt
22664	22675	93.6421	wt
22664	22676	69.6187	wt
22664	22677	106.852	wt
22664	22678	95.7835	wt
22664	22679	74.054	wt
22664	22680	67.6185	wt
22664	22681	71.5668	wt
22664	22682	55.5263	wt
22664	22683	58.8078	wt
22664	22684	47.5847	wt
22664	22685	25.4747	wt
22664	22686	51.6953	wt
22664	22687	46.8428	wt
22664	22688	40.0403	wt
22664	22689	38.1851	wt
22664	22690	48.895	wt
22664	22691	56.2584	wt
22664	22692	36.4157	wt
22664	22693	33.5249	wt
22664	22694	88.3455	wt
22664	22695	28.6739	wt
22664	22696	28.1104	wt
22664	22697	39.9745	wt
22665	22666	218.628	wt
22665	22667	131.107	wt
22665	22668	118.038	wt
22665	22669	92.075	wt
22665	22670	97.8477	wt
22665	22671	87.3316	wt
22665	22672	78.1073	wt
22665	22673	77.1884	wt
22665	22674	66.4371	wt
22665	22675	79.404	wt
22665	22676	185.955	wt
22665	22677	91.9647	wt
22665	22678	119.393	wt
22665	22679	72.0878	wt
22665	22680	65.9076	wt
22665	22681	71.3658	wt
22665	22682	63.7199	wt
22665	22683	58.6426	wt
22665	22684	62.9452	wt
22665	22685	36.2902	wt
22665	22686	36.8215	wt
22665	22687	35.2188	wt
22665	22688	28.5199	wt
22665	22689	67.9961	wt
22665	22690	44.3251	wt
22665	22691	20.0358	wt
22665	22692	17.2921	wt
22665	22693	71.6373	wt
22665	22694	37.756	wt
22665	22695	67.1068	wt
22665	22696	40.0448	wt
22665	22697	48.0482	wt
22666	22667	229.892	wt
22666	22668	167.744	wt
22666	22669	104.904	wt
22666	22670	98.1543	wt
22666	22671	98.4507	wt
22666	22672	107.915	wt
22666	22673	127.144	wt
22666	22674	93.0654	wt
22666	22675	111.713	wt
22666	22676	112.311	wt
22666	22677	131.818	wt
22666	22678	78.7755	wt
22666	22679	78.7073	wt
22666	22680	70.2463	wt
22666	22681	32.5988	wt
22666	22682	60.8889	wt
22666	22683	80.3611	wt
22666	22684	69.6692	wt
22666	22685	30.3908	wt
22666	22686	112.13	wt
22666	22687	33.586	wt
22666	22688	26.0549	wt
22666	22689	62.8094	wt
22666	22690	47.2431	wt
22666	22691	42.7096	wt
22666	22692	46.076	wt
22666	22693	152.706	wt
22666	22694	13.4138	wt
22666	22695	52.8659	wt
22666	22696	49.7945	wt
22666	22697	26.554	wt
22667	22668	261.643	wt
22667	22669	98.4224	wt
22667	22670	146.768	wt
22667	22671	95.7263	wt
22667	22672	124.39	wt
22667	22673	105.254	wt
22667	22674	106.296	wt
22667	22675	82.5779	wt
22667	22676	117.768	wt
22667	22677	117.331	wt
22667	22678	90.9637	wt
22667	22679	87.9096	wt
22667	22680	88.7194	wt
22667	22681	86.6561	wt
22667	22682	46.1407	wt
22667	22683	33.5092	wt
22667	22684	58.1018	wt
22667	22685	36.2892	wt
22667	22686	36.8205	wt
22667	22687	40.7786	wt
22667	22688	28.5191	wt
22667	22689	54.3955	wt
22667	22690	44.324	wt
22667	22691	50.0883	wt
22667	22692	60.5207	wt
22667	22693	47.7569	wt
22667	22695	40.8465	wt
22667	22696	40.0438	wt
22667	22697	37.3699	wt
22668	22669	162.454	wt
22668	22670	136.542	wt
22668	22671	103.118	wt
22668	22672	131.87	wt
22668	22673	58.7523	wt
22668	22674	104.188	wt
22668	22675	70.9148	wt
22668	22676	121.096	wt
22668	22677	120.957	wt
22668	22678	47.602	wt
22668	22679	71.9703	wt
22668	22680	54.2392	wt
22668	22681	66.3916	wt
22668	22682	32.7054	wt
22668	22683	42.8648	wt
22668	22684	38.2879	wt
22668	22685	33.7608	wt
22668	22686	44.0422	wt
22668	22687	48.2839	wt
22668	22688	45.4835	wt
22668	22689	75.9082	wt
22668	22690	35.3449	wt
22668	22691	65.2377	wt
22668	22692	72.3907	wt
22668	22693	44.4294	wt
22668	22694	58.5407	wt
22668	22695	38.0005	wt
22668	22696	31.0448	wt
22668	22697	48.0103	wt
22669	22670	250.609	wt
22669	22671	151.292	wt
22669	22672	82.5237	wt
22669	22673	147.498	wt
22669	22674	99.7488	wt
22669	22675	76.2991	wt
22669	22676	93.0644	wt
22669	22677	66.6574	wt
22669	22678	76.8245	wt
22669	22679	68.6354	wt
22669	22680	41.8651	wt
22669	22681	61.2279	wt
22669	22682	115.463	wt
22669	22683	56.6011	wt
22669	22684	29.0788	wt
22669	22685	58.3781	wt
22669	22686	55.2839	wt
22669	22687	41.7455	wt
22669	22688	42.8198	wt
22669	22689	64.6568	wt
22669	22690	61.7964	wt
22669	22691	30.0819	wt
22669	22692	51.9248	wt
22669	22693	35.8521	wt
22669	22694	18.8957	wt
22669	22695	39.4256	wt
22669	22696	20.0412	wt
22669	22697	34.734	wt
22670	22671	212.557	wt
22670	22672	153.539	wt
22670	22673	171.893	wt
22670	22674	131.746	wt
22670	22675	125.35	wt
22670	22676	92.7906	wt
22670	22677	69.0507	wt
22670	22678	61.8977	wt
22670	22679	47.8556	wt
22670	22680	65.5452	wt
22670	22681	48.5607	wt
22670	22682	47.8434	wt
22670	22683	45.6037	wt
22670	22684	65.8938	wt
22670	22685	28.2213	wt
22670	22686	50.1102	wt
22670	22687	58.0195	wt
22670	22688	60.9912	wt
22670	22689	33.9298	wt
22670	22690	60.3219	wt
22670	22691	68.1668	wt
22670	22692	58.8318	wt
22670	22693	32.497	wt
22670	22694	17.1273	wt
22670	22695	35.736	wt
22670	22696	54.4969	wt
22670	22697	33.9052	wt
22671	22672	282.588	wt
22671	22673	128.177	wt
22671	22674	123.617	wt
22671	22675	93.3309	wt
22671	22676	93.5322	wt
22671	22677	85.6295	wt
22671	22678	58.6982	wt
22671	22679	65.6292	wt
22671	22680	86.567	wt
22671	22681	56.6776	wt
22671	22682	54.0954	wt
22671	22683	49.8997	wt
22671	22684	53.8355	wt
22671	22685	47.349	wt
22671	22686	41.7758	wt
22671	22687	44.1635	wt
22671	22688	45.3001	wt
22671	22689	59.4017	wt
22671	22690	35.2024	wt
22671	22691	55.6925	wt
22671	22692	34.3328	wt
22671	22693	94.822	wt
22671	22694	89.9557	wt
22671	22695	48.6608	wt
22671	22696	31.803	wt
22671	22697	43.8124	wt
22672	22673	201.586	wt
22672	22674	184.367	wt
22672	22675	126.003	wt
22672	22676	80.5547	wt
22672	22677	73.7485	wt
22672	22678	101.108	wt
22672	22679	86.5888	wt
22672	22680	79.7575	wt
22672	22681	34.8669	wt
22672	22682	81.1562	wt
22672	22683	63.0317	wt
22672	22684	39.7422	wt
22672	22685	49.6445	wt
22672	22686	43.1753	wt
22672	22687	53.2503	wt
22672	22688	39.0148	wt
22672	22689	58.9112	wt
22672	22690	64.9673	wt
22672	22691	68.5218	wt
22672	22692	11.8277	wt
22672	22693	32.6662	wt
22672	22694	17.2165	wt
22672	22695	71.8443	wt
22672	22696	22.8253	wt
22672	22697	38.9507	wt
22673	22674	308.639	wt
22673	22675	274.024	wt
22673	22676	143.978	wt
22673	22677	73.6604	wt
22673	22678	75.4628	wt
22673	22679	81.6806	wt
22673	22680	84.1153	wt
22673	22681	33.8302	wt
22673	22682	51.0373	wt
22673	22683	41.6984	wt
22673	22684	48.2007	wt
22673	22685	17.203	wt
22673	22686	52.3645	wt
22673	22687	61.5083	wt
22673	22688	54.0782	wt
22673	22689	52.6471	wt
22673	22690	52.5297	wt
22673	22691	33.2423	wt
22673	22692	28.69	wt
22673	22695	38.7268	wt
22673	22696	77.5133	wt
22673	22697	70.8611	wt
22674	22675	245.187	wt
22674	22676	111.279	wt
22674	22677	85.3966	wt
22674	22678	71.4469	wt
22674	22679	66.2862	wt
22674	22680	72.8128	wt
22674	22681	96.0898	wt
22674	22682	57.1967	wt
22674	22683	48.8792	wt
22674	22684	65.1938	wt
22674	22685	60.4966	wt
22674	22686	33.0519	wt
22674	22687	31.6134	wt
22674	22688	58.5148	wt
22674	22689	54.9317	wt
22674	22690	42.6294	wt
22674	22691	35.9694	wt
22674	22692	31.0437	wt
22674	22693	21.4345	wt
22674	22694	33.8908	wt
22674	22695	52.3799	wt
22674	22696	50.9226	wt
22674	22697	54.3111	wt
22675	22676	162.922	wt
22675	22677	161.941	wt
22675	22678	59.7742	wt
22675	22679	66.0197	wt
22675	22680	38.0731	wt
22675	22681	68.9065	wt
22675	22682	72.6031	wt
22675	22683	44.0392	wt
22675	22684	39.998	wt
22675	22685	58.3994	wt
22675	22686	79.0057	wt
22675	22687	55.681	wt
22675	22688	55.0741	wt
22675	22689	47.6592	wt
22675	22690	42.7977	wt
22675	22691	60.1857	wt
22675	22692	12.9859	wt
22675	22693	179.326	wt
22675	22694	75.6102	wt
22675	22695	39.44	wt
22675	22696	50.1212	wt
22675	22697	26.7282	wt
22676	22677	181.258	wt
22676	22678	66.6591	wt
22676	22679	110.804	wt
22676	22680	115.168	wt
22676	22681	59.767	wt
22676	22682	77.2854	wt
22676	22683	73.6675	wt
22676	22684	42.5775	wt
22676	22685	49.3872	wt
22676	22686	77.0926	wt
22676	22687	51.616	wt
22676	22688	41.7982	wt
22676	22689	66.4359	wt
22676	22690	74.2424	wt
22676	22691	73.4103	wt
22676	22692	12.6715	wt
22676	22693	34.9967	wt
22676	22694	55.3344	wt
22676	22695	59.8654	wt
22676	22696	53.7982	wt
22676	22697	49.5538	wt
22677	22678	187.568	wt
22677	22679	163.473	wt
22677	22680	133.048	wt
22677	22681	84.0875	wt
22677	22682	59.3097	wt
22677	22683	81.6592	wt
22677	22684	54.4575	wt
22677	22685	54.421	wt
22677	22686	55.2176	wt
22677	22687	47.2549	wt
22677	22688	61.0979	wt
22677	22689	78.175	wt
22677	22690	33.2351	wt
22677	22691	45.0687	wt
22677	22692	51.8626	wt
22677	22693	35.8092	wt
22677	22694	18.873	wt
22677	22695	91.8829	wt
22677	22696	50.0429	wt
22677	22697	42.6983	wt
22678	22679	321.44	wt
22678	22680	197.639	wt
22678	22681	178.163	wt
22678	22682	94.517	wt
22678	22683	78.8309	wt
22678	22684	65.0883	wt
22678	22685	55.7525	wt
22678	22686	14.1422	wt
22678	22687	69.769	wt
22678	22688	54.7687	wt
22678	22689	54.8427	wt
22678	22690	102.145	wt
22678	22691	53.8668	wt
22678	22692	69.7352	wt
22678	22693	64.1994	wt
22678	22694	101.508	wt
22678	22695	54.9098	wt
22678	22696	26.9153	wt
22678	22697	81.3347	wt
22679	22680	227.624	wt
22679	22681	161.056	wt
22679	22682	111.439	wt
22679	22683	73.1368	wt
22679	22684	76.4899	wt
22679	22685	73.2777	wt
22679	22686	56.8562	wt
22679	22687	77.0588	wt
22679	22688	64.3627	wt
22679	22689	86.6866	wt
22679	22690	76.3399	wt
22679	22691	49.9758	wt
22679	22692	79.0754	wt
22679	22693	19.854	wt
22679	22694	20.9279	wt
22679	22695	70.3506	wt
22679	22696	52.717	wt
22679	22697	41.4288	wt
22680	22681	171.094	wt
22680	22682	110.622	wt
22680	22683	135.57	wt
22680	22684	78.3554	wt
22680	22685	83.8959	wt
22680	22686	75.6658	wt
22680	22687	93.3224	wt
22680	22688	107.445	wt
22680	22689	51.6217	wt
22680	22690	60.7236	wt
22680	22691	84.0604	wt
22680	22692	31.0924	wt
22680	22693	85.8726	wt
22680	22694	90.5173	wt
22680	22695	52.4621	wt
22680	22696	56.0027	wt
22680	22697	44.797	wt
22681	22682	233.048	wt
22681	22683	121.166	wt
22681	22684	87.5379	wt
22681	22685	112.473	wt
22681	22686	114.12	wt
22681	22687	111.706	wt
22681	22688	88.3909	wt
22681	22689	92.8811	wt
22681	22690	114.48	wt
22681	22691	144.892	wt
22681	22692	62.525	wt
22681	22693	57.5616	wt
22681	22694	60.675	wt
22681	22695	49.2325	wt
22681	22696	64.3533	wt
22681	22697	30.028	wt
22682	22683	252.432	wt
22682	22684	160.99	wt
22682	22685	134.667	wt
22682	22686	120.242	wt
22682	22687	86.669	wt
22682	22688	88.8995	wt
22682	22689	96.5556	wt
22682	22690	98.6901	wt
22682	22691	72.8628	wt
22682	22692	116.786	wt
22682	22693	74.4337	wt
22682	22694	39.2298	wt
22682	22695	45.4737	wt
22682	22696	83.216	wt
22682	22697	57.3199	wt
22683	22684	278.135	wt
22683	22685	118.094	wt
22683	22686	187.549	wt
22683	22687	150.537	wt
22683	22688	112.984	wt
22683	22689	116.728	wt
22683	22690	75.2562	wt
22683	22691	39.6868	wt
22683	22692	17.126	wt
22683	22693	47.2995	wt
22683	22694	24.9289	wt
22683	22695	75.1313	wt
22683	22696	59.4904	wt
22683	22697	52.8742	wt
22684	22685	267.083	wt
22684	22686	168.618	wt
22684	22687	165.523	wt
22684	22688	177.246	wt
22684	22689	108.982	wt
22684	22690	94.2407	wt
22684	22691	91.7509	wt
22684	22692	108.881	wt
22684	22693	82.0129	wt
22684	22694	43.2244	wt
22684	22695	60.1249	wt
22684	22696	76.4079	wt
22684	22697	71.3058	wt
22685	22686	412.665	wt
22685	22687	245.392	wt
22685	22688	214.75	wt
22685	22689	94.4619	wt
22685	22690	97.0235	wt
22685	22691	122.798	wt
22685	22692	74.1874	wt
22685	22693	87.812	wt
22685	22694	107.989	wt
22685	22695	64.3763	wt
22685	22696	73.6297	wt
22685	22697	65.441	wt
22686	22687	327.368	wt
22686	22688	202.692	wt
22686	22689	107.121	wt
22686	22690	157.51	wt
22686	22691	49.8384	wt
22686	22692	64.5201	wt
22686	22693	59.3983	wt
22686	22694	125.222	wt
22686	22695	50.8034	wt
22686	22696	58.1059	wt
22686	22697	70.8256	wt
22687	22688	235.705	wt
22687	22689	154.965	wt
22687	22690	116.559	wt
22687	22691	105.374	wt
22687	22692	121.258	wt
22687	22693	20.9311	wt
22687	22694	66.1897	wt
22687	22695	76.7246	wt
22687	22696	73.1274	wt
22687	22697	68.6342	wt
22688	22689	218.341	wt
22688	22690	201.298	wt
22688	22691	96.5052	wt
22688	22692	149.921	wt
22688	22694	121.238	wt
22688	22695	61.835	wt
22688	22696	102.87	wt
22688	22697	82.2864	wt
22689	22690	190.032	wt
22689	22691	139.585	wt
22689	22692	92.6689	wt
22689	22693	179.156	wt
22689	22694	107.912	wt
22689	22695	100.07	wt
22689	22696	82.264	wt
22689	22697	89.6454	wt
22690	22691	209.982	wt
22690	22692	155.337	wt
22690	22693	107.254	wt
22690	22694	169.583	wt
22690	22695	87.3663	wt
22690	22696	104.921	wt
22690	22697	114.567	wt
22691	22692	122.877	wt
22691	22693	339.367	wt
22691	22694	59.6205	wt
22691	22695	124.398	wt
22691	22696	110.661	wt
22691	22697	118.025	wt
22692	22693	195.262	wt
22692	22694	308.736	wt
22692	22695	178.937	wt
22692	22696	136.438	wt
22692	22697	130.965	wt
22693	22694	142.114	wt
22693	22695	164.733	wt
22693	22696	226.093	wt
22693	22697	60.2846	wt
22694	22695	277.828	wt
22694	22696	178.742	wt
22694	22697	222.408	wt
22695	22696	308.484	wt
22695	22697	196.424	wt
22696	22697	398.769	wt
22661	22662	167.941	102
22661	22663	159.008	102
22661	22664	129.963	102
22661	22665	83.9142	102
22661	22666	65.2477	102
22661	22667	55.8653	102
22661	22668	52.0055	102
22661	22669	52.2101	102
22661	22670	37.8822	102
22661	22671	70.8923	102
22661	22672	49.329	102
22661	22673	32.4316	102
22661	22674	49.9717	102
22661	22675	45.681	102
22661	22676	49.0053	102
22661	22677	65.9921	102
22661	22678	32.5704	102
22661	22679	60.7653	102
22661	22680	41.1368	102
22661	22681	23.4513	102
22661	22682	36.9104	102
22661	22683	19.2342	102
22661	22684	34.6041	102
22661	22685	31.2093	102
22661	22686	45.6658	102
22661	22687	21.2475	102
22661	22688	32.1625	102
22661	22689	34.8448	102
22661	22690	30.7627	102
22661	22691	13.9946	102
22661	22692	13.5565	102
22661	22693	56.2227	102
22661	22694	41.6464	102
22661	22695	24.4395	102
22661	22696	45.577	102
22661	22697	15.201	102
22662	22663	164.31	102
22662	22664	107.701	102
22662	22665	51.3949	102
22662	22666	47.2555	102
22662	22667	46.2404	102
22662	22668	41.7004	102
22662	22669	27.1321	102
22662	22670	46.2712	102
22662	22671	40.7645	102
22662	22672	29.5787	102
22662	22673	28.5217	102
22662	22674	41.3622	102
22662	22675	35.7101	102
22662	22676	40.9425	102
22662	22677	35.2363	102
22662	22678	42.9657	102
22662	22679	34.007	102
22662	22680	20.0986	102
22662	22681	44.6855	102
22662	22682	19.1813	102
22662	22683	25.3731	102
22662	22684	20.2882	102
22662	22685	13.7234	102
22662	22686	28.1124	102
22662	22687	18.6859	102
22662	22688	19.7996	102
22662	22689	20.8937	102
22662	22690	29.3085	102
22662	22691	6.15372	102
22662	22692	17.8833	102
22662	22693	24.7224	102
22662	22694	9.15642	102
22662	22695	30.0905	102
22662	22696	17.8144	102
22662	22697	20.0526	102
22663	22664	166.069	102
22663	22665	118.534	102
22663	22666	72.8656	102
22663	22667	64.9873	102
22663	22668	84.6961	102
22663	22669	60.0726	102
22663	22670	46.6139	102
22663	22671	58.235	102
22663	22672	56.7576	102
22663	22673	51.309	102
22663	22674	60.4566	102
22663	22675	52.1953	102
22663	22676	50.3943	102
22663	22677	48.4732	102
22663	22678	51.5286	102
22663	22679	45.8825	102
22663	22680	50.6187	102
22663	22681	43.285	102
22663	22682	39.8146	102
22663	22683	20.2865	102
22663	22684	27.373	102
22663	22685	17.634	102
22663	22686	28.8986	102
22663	22687	24.0106	102
22663	22688	35.6182	102
22663	22689	25.0577	102
22663	22690	36.5015	102
22663	22691	11.0702	102
22663	22692	32.171	102
22663	22694	16.4719	102
22663	22695	19.3325	102
22663	22696	20.0294	102
22663	22697	36.0735	102
22664	22665	202.706	102
22664	22666	99.2591	102
22664	22667	91.5234	102
22664	22668	76.0714	102
22664	22669	66.0953	102
22664	22670	71.1741	102
22664	22671	70.5147	102
22664	22672	75.8296	102
22664	22673	75.2707	102
22664	22674	58.4772	102
22664	22675	60.5835	102
22664	22676	92.6141	102
22664	22677	79.7064	102
22664	22678	64.7939	102
22664	22679	41.2102	102
22664	22680	50.0106	102
22664	22681	38.8773	102
22664	22682	43.3891	102
22664	22683	57.3952	102
22664	22684	38.2442	102
22664	22685	48.7819	102
22664	22686	63.5917	102
22664	22687	33.211	102
22664	22688	51.1859	102
22664	22689	37.8101	102
22664	22690	45.8983	102
22664	22691	55.6802	102
22664	22692	26.9686	102
22664	22693	55.9233	102
22664	22694	62.1369	102
22664	22695	34.0331	102
22664	22696	25.1857	102
22664	22697	33.2641	102
22665	22666	199.136	102
22665	22667	107.788	102
22665	22668	116.76	102
22665	22669	84.9173	102
22665	22670	65.2648	102
22665	22671	56.9124	102
22665	22672	61.5106	102
22665	22673	58.0233	102
22665	22674	92.9105	102
22665	22675	81.7278	102
22665	22676	157.816	102
22665	22677	112.444	102
22665	22678	48.5597	102
22665	22679	62.5936	102
22665	22680	54.5169	102
22665	22681	51.2803	102
22665	22682	60.0331	102
22665	22683	57.3531	102
22665	22684	29.8086	102
22665	22685	29.2477	102
22665	22686	27.2336	102
22665	22687	39.824	102
22665	22688	61.378	102
22665	22689	49.117	102
22665	22690	39.7493	102
22665	22691	25.0377	102
22665	22692	8.08464	102
22665	22693	100.588	102
22665	22694	37.2548	102
22665	22695	29.1498	102
22665	22696	39.2608	102
22665	22697	23.5699	102
22666	22667	213.336	102
22666	22668	144.859	102
22666	22669	94.2512	102
22666	22670	83.5829	102
22666	22671	79.1336	102
22666	22672	82.2001	102
22666	22673	74.309	102
22666	22674	62.8616	102
22666	22675	77.5309	102
22666	22676	168.425	102
22666	22677	122.404	102
22666	22678	80.846	102
22666	22679	54.8477	102
22666	22680	69.8184	102
22666	22681	41.7922	102
22666	22682	58.9435	102
22666	22683	14.6901	102
22666	22684	58.7309	102
22666	22685	30.6464	102
22666	22686	20.9264	102
22666	22687	46.3651	102
22666	22688	44.2154	102
22666	22689	43.5482	102
22666	22690	35.2425	102
22666	22691	32.0651	102
22666	22692	31.0614	102
22666	22693	42.9402	102
22666	22694	15.9038	102
22666	22695	33.5983	102
22666	22696	34.8095	102
22666	22697	25.5415	102
22667	22668	220.05	102
22667	22669	111.736	102
22667	22670	99.0887	102
22667	22671	82.0186	102
22667	22672	96.7726	102
22667	22673	70.6929	102
22667	22674	71.1224	102
22667	22675	63.0631	102
22667	22676	67.2963	102
22667	22677	86.3079	102
22667	22678	37.2726	102
22667	22679	39.736	102
22667	22680	38.8562	102
22667	22681	35.7826	102
22667	22682	43.8849	102
22667	22683	29.3481	102
22667	22684	37.7142	102
22667	22685	37.9016	102
22667	22686	35.8345	102
22667	22687	43.6677	102
22667	22688	42.0638	102
22667	22689	31.0718	102
22667	22690	23.4693	102
22667	22691	27.4543	102
22667	22692	35.4598	102
22667	22693	73.5311	102
22667	22694	40.8506	102
22667	22695	35.1596	102
22667	22696	46.3618	102
22667	22697	29.821	102
22668	22669	135.799	102
22668	22670	143.488	102
22668	22671	116.188	102
22668	22672	76.437	102
22668	22673	72.3895	102
22668	22674	76.9449	102
22668	22675	89.6039	102
22668	22676	92.4785	102
22668	22677	94.6921	102
22668	22678	64.4381	102
22668	22679	53.8045	102
22668	22680	58.431	102
22668	22681	52.3448	102
22668	22682	44.9381	102
22668	22683	27.3204	102
22668	22684	44.4707	102
22668	22685	35.2829	102
22668	22686	38.9184	102
22668	22687	48.0417	102
22668	22688	50.9048	102
22668	22689	36.6383	102
22668	22690	59.3011	102
22668	22691	34.0766	102
22668	22692	24.7574	102
22668	22694	38.0281	102
22668	22695	41.6569	102
22668	22696	46.2413	102
22668	22697	40.7156	102
22669	22670	178.897	102
22669	22671	118.462	102
22669	22672	101.652	102
22669	22673	61.2626	102
22669	22674	72.1849	102
22669	22675	81.4965	102
22669	22676	83.313	102
22669	22677	75.685	102
22669	22678	84.5966	102
22669	22679	57.3922	102
22669	22680	47.4874	102
22669	22681	66.4484	102
22669	22682	31.6923	102
22669	22683	66.6104	102
22669	22684	61.7349	102
22669	22685	37.8988	102
22669	22686	25.8785	102
22669	22687	51.6034	102
22669	22688	30.3771	102
22669	22689	41.8862	102
22669	22690	43.5825	102
22669	22691	52.871	102
22669	22692	12.804	102
22669	22693	53.1018	102
22669	22694	19.6673	102
22669	22695	27.6994	102
22669	22696	33.481	102
22669	22697	25.8429	102
22670	22671	210.107	102
22670	22672	142.732	102
22670	22673	117.711	102
22670	22674	96.0214	102
22670	22675	68.0206	102
22670	22676	65.6736	102
22670	22677	78.9626	102
22670	22678	61.3809	102
22670	22679	60.1498	102
22670	22680	80.3962	102
22670	22681	52.3797	102
22670	22682	53.3996	102
22670	22683	32.2204	102
22670	22684	48.3063	102
22670	22685	18.6717	102
22670	22686	53.5485	102
22670	22687	48.3048	102
22670	22688	16.1632	102
22670	22689	53.0644	102
22670	22690	38.6495	102
22670	22691	46.8865	102
22670	22692	22.7094	102
22670	22694	34.8823	102
22670	22695	40.9403	102
22670	22696	29.6913	102
22670	22697	38.1963	102
22671	22672	233.583	102
22671	22673	129.042	102
22671	22674	121.213	102
22671	22675	93.6338	102
22671	22676	69.1317	102
22671	22677	66.4964	102
22671	22678	75.1057	102
22671	22679	53.9506	102
22671	22680	71.9196	102
22671	22681	38.1723	102
22671	22682	38.2328	102
22671	22683	45.2227	102
22671	22684	39.6369	102
22671	22685	48.3812	102
22671	22686	59.4653	102
22671	22687	49.4073	102
22671	22688	38.3913	102
22671	22689	44.6869	102
22671	22690	44.5096	102
22671	22691	22.7794	102
22671	22692	29.4218	102
22671	22693	61.0103	102
22671	22694	33.8946	102
22671	22695	39.7809	102
22671	22696	35.7197	102
22671	22697	42.888	102
22672	22673	231.528	102
22672	22674	173.127	102
22672	22675	149.469	102
22672	22676	65.5962	102
22672	22677	71.5085	102
22672	22678	87.1945	102
22672	22679	51.7603	102
22672	22680	57.1033	102
22672	22681	62.7816	102
22672	22682	38.9264	102
22672	22683	28.6067	102
22672	22684	75.4835	102
22672	22685	31.8288	102
22672	22686	57.0511	102
22672	22687	51.4645	102
22672	22688	34.441	102
22672	22689	48.0551	102
22672	22690	41.1775	102
22672	22691	74.9301	102
22672	22692	12.0974	102
22672	22693	50.1715	102
22672	22694	55.746	102
22672	22695	43.6182	102
22672	22696	9.03811	102
22672	22697	46.1207	102
22673	22674	208.676	102
22673	22675	98.2693	102
22673	22676	94.8785	102
22673	22677	30.4206	102
22673	22678	35.0329	102
22673	22679	65.3594	102
22673	22680	49.1633	102
22673	22681	50.4485	102
22673	22682	43.3102	102
22673	22683	41.3767	102
22673	22684	41.3559	102
22673	22685	38.3643	102
22673	22686	58.942	102
22673	22687	58.767	102
22673	22688	41.5129	102
22673	22689	68.144	102
22673	22690	66.1769	102
22673	22691	30.1053	102
22673	22692	145.814	102
22673	22694	44.7951	102
22673	22695	52.5745	102
22673	22696	32.6819	102
22673	22697	52.3208	102
22674	22675	207.827	102
22674	22676	63.0633	102
22674	22677	118.561	102
22674	22678	71.4439	102
22674	22679	56.5473	102
22674	22680	58.8196	102
22674	22681	50.2978	102
22674	22682	54.9573	102
22674	22683	45.0033	102
22674	22684	44.9806	102
22674	22685	41.7269	102
22674	22686	53.4235	102
22674	22687	47.9384	102
22674	22688	41.3888	102
22674	22689	44.4701	102
22674	22690	56.982	102
22674	22691	32.744	102
22674	22692	31.719	102
22674	22693	65.7738	102
22674	22694	60.9016	102
22674	22695	37.1687	102
22674	22696	38.5086	102
22674	22697	35.5666	102
22675	22676	118.791	102
22675	22677	147.589	102
22675	22678	74.0174	102
22675	22679	78.1123	102
22675	22680	55.3985	102
22675	22681	63.163	102
22675	22682	64.3929	102
22675	22683	45.3293	102
22675	22684	42.7175	102
22675	22685	49.5343	102
22675	22686	46.1232	102
22675	22687	45.9863	102
22675	22688	45.4785	102
22675	22689	60.7893	102
22675	22690	51.7847	102
22675	22691	42.4043	102
22675	22692	54.7691	102
22675	22693	113.572	102
22675	22694	21.0318	102
22675	22695	59.2423	102
22675	22696	10.2297	102
22675	22697	49.1304	102
22676	22677	197.656	102
22676	22678	71.4635	102
22676	22679	80.804	102
22676	22680	66.8587	102
22676	22681	60.9836	102
22676	22682	88.3483	102
22676	22683	68.7739	102
22676	22684	48.7423	102
22676	22685	47.8252	102
22676	22686	62.3444	102
22676	22687	44.3996	102
22676	22688	43.9092	102
22676	22689	61.7809	102
22676	22690	24.9989	102
22676	22691	13.647	102
22676	22692	66.0992	102
22676	22693	54.8265	102
22676	22694	40.6122	102
22676	22695	33.3656	102
22676	22696	54.3218	102
22676	22697	20.7529	102
22677	22678	84.0146	102
22677	22679	116.586	102
22677	22680	111.471	102
22677	22681	80.656	102
22677	22682	50.3588	102
22677	22683	36.083	102
22677	22684	68.5232	102
22677	22685	46.0021	102
22677	22686	51.401	102
22677	22687	74.0255	102
22677	22688	30.1682	102
22677	22689	71.3109	102
22677	22690	52.9011	102
22677	22691	52.5072	102
22677	22692	38.1477	102
22677	22693	52.7365	102
22677	22694	58.596	102
22677	22695	50.433	102
22677	22696	19.0004	102
22677	22697	31.3685	102
22678	22679	237.196	102
22678	22680	96.2787	102
22678	22681	88.6628	102
22678	22682	65.2433	102
22678	22683	72.7192	102
22678	22684	68.5292	102
22678	22685	65.0169	102
22678	22686	44.3957	102
22678	22687	44.2639	102
22678	22688	114.649	102
22678	22689	35.9287	102
22678	22690	58.1527	102
22678	22691	68.0268	102
22678	22692	65.8973	102
22678	22694	33.7401	102
22678	22695	71.2794	102
22678	22696	24.6163	102
22678	22697	64.0389	102
22679	22680	213.538	102
22679	22681	124.598	102
22679	22682	94.0578	102
22679	22683	66.9537	102
22679	22684	76.0774	102
22679	22685	58.8119	102
22679	22686	50.1984	102
22679	22687	53.386	102
22679	22688	38.8902	102
22679	22689	55.7139	102
22679	22690	67.6321	102
22679	22691	84.6099	102
22679	22692	52.1572	102
22679	22693	92.7047	102
22679	22694	34.335	102
22679	22695	75.2228	102
22679	22696	47.3173	102
22679	22697	28.4066	102
22680	22681	199.08	102
22680	22682	128.183	102
22680	22683	99.1345	102
22680	22684	83.9304	102
22680	22685	97.3241	102
22680	22686	66.4561	102
22680	22687	60.7373	102
22680	22688	87.7596	102
22680	22689	54.7423	102
22680	22690	60.6234	102
22680	22691	12.7287	102
22680	22692	49.321	102
22680	22693	51.137	102
22680	22694	75.7585	102
22680	22695	53.3492	102
22680	22696	50.6663	102
22680	22697	47.0083	102
22681	22682	161.807	102
22681	22683	149.597	102
22681	22684	119.618	102
22681	22685	76.2884	102
22681	22686	42.6209	102
22681	22687	61.3808	102
22681	22688	110.066	102
22681	22689	73.9124	102
22681	22690	79.7542	102
22681	22691	21.7691	102
22681	22692	21.0876	102
22681	22693	87.4565	102
22681	22694	32.3913	102
22681	22695	98.8431	102
22681	22696	47.2645	102
22681	22697	52.0205	102
22682	22683	171.24	102
22682	22684	120.663	102
22682	22685	95.2636	102
22682	22686	121.967	102
22682	22687	93.2306	102
22682	22688	73.0164	102
22682	22689	78.2598	102
22682	22690	51.3518	102
22682	22691	84.0997	102
22682	22692	81.467	102
22682	22693	37.5408	102
22682	22694	41.712	102
22682	22695	35.9011	102
22682	22696	54.1022	102
22682	22697	40.5998	102
22683	22684	196.215	102
22683	22685	136.516	102
22683	22686	163.131	102
22683	22687	123.922	102
22683	22688	82.0668	102
22683	22689	48.497	102
22683	22690	71.9538	102
22683	22691	142.836	102
22683	22692	17.2956	102
22683	22693	71.7298	102
22683	22694	26.5666	102
22683	22695	81.0688	102
22683	22696	58.1478	102
22683	22697	50.4235	102
22684	22685	197.849	102
22684	22686	153.732	102
22684	22687	171.854	102
22684	22688	113.195	102
22684	22689	113.91	102
22684	22690	86.301	102
22684	22691	53.5365	102
22684	22692	51.8606	102
22684	22693	43.0162	102
22684	22694	15.9319	102
22684	22695	86.0143	102
22684	22696	54.2439	102
22684	22697	55.8256	102
22685	22686	332.22	102
22685	22687	183.121	102
22685	22688	148.379	102
22685	22689	132.088	102
22685	22690	72.7803	102
22685	22691	111.744	102
22685	22692	96.2185	102
22685	22693	49.8807	102
22685	22694	36.9487	102
22685	22695	65.0481	102
22685	22696	17.9715	102
22685	22697	51.2479	102
22686	22687	242.727	102
22686	22688	175.359	102
22686	22689	86.3562	102
22686	22690	102.5	102
22686	22691	25.4341	102
22686	22692	24.6379	102
22686	22694	75.6893	102
22686	22695	62.1839	102
22686	22696	64.4255	102
22686	22697	27.6267	102
22687	22688	198.15	102
22687	22689	126.28	102
22687	22690	105.292	102
22687	22691	109.887	102
22687	22692	65.5062	102
22687	22693	33.9591	102
22687	22694	62.8872	102
22687	22695	50.1899	102
22687	22696	33.6465	102
22687	22697	58.7619	102
22688	22689	137.86	102
22688	22690	137.818	102
22688	22691	125.393	102
22688	22692	104.115	102
22688	22693	143.932	102
22688	22694	106.616	102
22688	22695	93.8489	102
22688	22696	58.3392	102
22688	22697	38.915	102
22689	22690	168.057	102
22689	22691	105.858	102
22689	22692	93.9986	102
22689	22693	177.2	102
22689	22694	78.7553	102
22689	22695	117.081	102
22689	22696	76.6117	102
22689	22697	53.6588	102
22690	22691	185.614	102
22690	22692	152.142	102
22690	22693	57.3615	102
22690	22694	106.225	102
22690	22695	84.7774	102
22690	22696	108.5	102
22690	22697	71.3408	102
22691	22692	113.257	102
22691	22693	156.57	102
22691	22694	173.966	102
22691	22695	136.119	102
22691	22696	98.7181	102
22691	22697	59.2646	102
22692	22693	151.668	102
22692	22694	168.52	102
22692	22695	92.3005	102
22692	22696	150.272	102
22692	22697	114.819	102
22693	22695	54.6852	102
22693	22696	169.97	102
22693	22697	170.067	102
22694	22695	182.284	102
22694	22696	272.791	102
22694	22697	188.963	102
22695	22696	246.281	102
22695	22697	162.638	102
22696	22697	300.239	102
22661	22662	196.485	183
22661	22663	149.107	183
22661	22664	152.888	183
22661	22665	65.0052	183
22661	22666	70.2604	183
22661	22667	62.2903	183
22661	22668	41.2223	183
22661	22669	56.1369	183
22661	22670	51.2645	183
22661	22671	63.6825	183
22661	22672	53.0021	183
22661	22673	49.3533	183
22661	22674	63.5057	183
22661	22675	30.8881	183
22661	22676	24.145	183
22661	22677	42.4026	183
22661	22678	55.9553	183
22661	22679	37.2483	183
22661	22680	28.9916	183
22661	22681	60.0228	183
22661	22682	25.286	183
22661	22683	55.1556	183
22661	22684	46.3203	183
22661	22685	11.2899	183
22661	22686	35.5696	183
22661	22687	23.4925	183
22661	22688	25.4405	183
22661	22689	36.306	183
22661	22690	20.5797	183
22661	22691	30.2293	183
22661	22692	26.0238	183
22661	22695	47.2656	183
22661	22696	30.9246	183
22661	22697	28.5383	183
22662	22663	201.676	183
22662	22664	91.9927	183
22662	22665	71.9002	183
22662	22666	66.6109	183
22662	22667	48.2281	183
22662	22668	41.9471	183
22662	22669	53.494	183
22662	22670	65.5223	183
22662	22671	42.2623	183
22662	22672	44.5542	183
22662	22673	38.2117	183
22662	22674	41.3186	183
22662	22675	46.4634	183
22662	22676	32.0472	183
22662	22677	34.8401	183
22662	22678	29.7074	183
22662	22679	29.6634	183
22662	22680	27.7911	183
22662	22681	20.6545	183
22662	22682	29.0867	183
22662	22683	12.2012	183
22662	22684	23.9089	183
22662	22685	16.6499	183
22662	22686	12.5896	183
22662	22687	16.63	183
22662	22688	19.6972	183
22662	22689	16.0627	183
22662	22690	14.5681	183
22662	22691	26.7485	183
22662	22692	17.2704	183
22662	22693	17.9496	183
22662	22694	24.7428	183
22662	22695	16.7293	183
22662	22696	13.6819	183
22662	22697	16.8348	183
22663	22664	238.765	183
22663	22665	99.9804	183
22663	22666	49.8752	183
22663	22667	74.6172	183
22663	22668	81.9341	183
22663	22669	55.1763	183
22663	22670	28.3039	183
22663	22671	67.8087	183
22663	22672	30.0994	183
22663	22673	17.517	183
22663	22674	58.3392	183
22663	22675	52.6231	183
22663	22676	41.1352	183
22663	22677	64.5	183
22663	22678	39.7206	183
22663	22679	55.5265	183
22663	22680	34.3001	183
22663	22681	14.2027	183
22663	22682	17.9496	183
22663	22683	29.3647	183
22663	22684	16.4405	183
22663	22685	18.7	183
22663	22686	45.4492	183
22663	22687	28.35	183
22663	22688	27.0889	183
22663	22689	16.4005	183
22663	22690	32.1393	183
22663	22691	64.3759	183
22663	22692	27.71	183
22663	22694	39.6991	183
22663	22695	26.8417	183
22663	22696	51.2219	183
22663	22697	13.5055	183
22664	22665	217.123	183
22664	22666	132.964	183
22664	22667	103.146	183
22664	22668	84.0117	183
22664	22669	74.8052	183
22664	22670	92.8692	183
22664	22671	94.0948	183
22664	22672	97.2173	183
22664	22673	75.4372	183
22664	22674	49.4862	183
22664	22675	37.7702	183
22664	22676	93.4951	183
22664	22677	67.8991	183
22664	22678	68.4227	183
22664	22679	75.9126	183
22664	22680	54.1616	183
22664	22681	40.7758	183
22664	22682	20.6133	183
22664	22683	35.1275	183
22664	22684	39.334	183
22664	22685	19.1742	183
22664	22686	7.24915	183
22664	22687	33.5147	183
22664	22688	38.8861	183
22664	22689	23.543	183
22664	22690	20.9709	183
22664	22691	15.4019	183
22664	22692	26.5185	183
22664	22693	41.3419	183
22664	22695	28.8984	183
22664	22696	26.2604	183
22664	22697	24.234	183
22665	22666	265.758	183
22665	22667	156.963	183
22665	22668	116.587	183
22665	22669	90.9482	183
22665	22670	65.1251	183
22665	22671	82.3908	183
22665	22672	111.63	183
22665	22673	81.6714	183
22665	22674	83.1737	183
22665	22675	100.37	183
22665	22676	206.318	183
22665	22677	72.9029	183
22665	22678	67.3429	183
22665	22679	53.7945	183
22665	22680	58.1529	183
22665	22681	28.0926	183
22665	22682	39.5616	183
22665	22683	45.6366	183
22665	22684	23.228	183
22665	22685	20.3814	183
22665	22686	51.3702	183
22665	22687	39.583	183
22665	22688	45.9269	183
22665	22689	33.7641	183
22665	22690	17.3376	183
22665	22691	18.1907	183
22665	22692	31.32	183
22665	22694	22.4355	183
22665	22695	31.2866	183
22665	22696	31.0152	183
22665	22697	32.9152	183
22666	22667	208.357	183
22666	22668	162.016	183
22666	22669	93.8871	183
22666	22670	80.9748	183
22666	22671	106.507	183
22666	22672	101.941	183
22666	22673	123.813	183
22666	22674	99.9633	183
22666	22675	108.484	183
22666	22676	173.641	183
22666	22677	70.9168	183
22666	22678	46.7917	183
22666	22679	80.9854	183
22666	22680	48.4875	183
22666	22681	33.462	183
22666	22682	21.145	183
22666	22683	46.1229	183
22666	22684	41.9624	183
22666	22685	28.323	183
22666	22686	17.8467	183
22666	22687	21.6097	183
22666	22688	37.2298	183
22666	22689	55.2004	183
22666	22690	48.1865	183
22666	22691	37.9181	183
22666	22692	32.6429	183
22666	22693	67.8531	183
22666	22695	39.525	183
22666	22696	21.5502	183
22666	22697	23.8647	183
22667	22668	323.566	183
22667	22669	162.472	183
22667	22670	118.241	183
22667	22671	95.0152	183
22667	22672	89.3948	183
22667	22673	104.051	183
22667	22674	72.6993	183
22667	22675	72.1338	183
22667	22676	62.6517	183
22667	22677	66.8018	183
22667	22678	50.8177	183
22667	22679	62.8239	183
22667	22680	53.2863	183
22667	22681	38.9369	183
22667	22682	31.1658	183
22667	22683	44.7245	183
22667	22684	40.0641	183
22667	22685	26.8539	183
22667	22686	18.4593	183
22667	22687	24.3834	183
22667	22688	16.5033	183
22667	22689	44.9624	183
22667	22690	24.0302	183
22667	22691	19.6098	183
22667	22692	25.3225	183
22667	22693	26.3183	183
22667	22694	60.4645	183
22667	22695	33.7274	183
22667	22696	20.0609	183
22667	22697	23.1411	183
22668	22669	189.829	183
22668	22670	93.8993	183
22668	22671	89.6708	183
22668	22672	109.217	183
22668	22673	127.123	183
22668	22674	74.4112	183
22668	22675	80.6216	183
22668	22676	119.409	183
22668	22677	66.5719	183
22668	22678	23.0605	183
22668	22679	48.6113	183
22668	22680	49.784	183
22668	22681	68.7136	183
22668	22682	20.8419	183
22668	22683	23.6781	183
22668	22684	39.7703	183
22668	22685	20.6794	183
22668	22686	39.091	183
22668	22687	37.1137	183
22668	22688	34.9488	183
22668	22689	45.3411	183
22668	22690	33.9257	183
22668	22692	17.8751	183
22668	22693	55.7339	183
22668	22694	102.436	183
22668	22695	19.4793	183
22668	22696	35.4022	183
22668	22697	32.6704	183
22669	22670	233.614	183
22669	22671	183.286	183
22669	22672	141.106	183
22669	22673	88.7783	183
22669	22674	94.0766	183
22669	22675	66.6749	183
22669	22676	52.1193	183
22669	22677	56.6614	183
22669	22678	64.4186	183
22669	22679	72.3636	183
22669	22680	48.6743	183
22669	22681	43.1884	183
22669	22682	34.5687	183
22669	22683	49.6078	183
22669	22684	36.1064	183
22669	22685	18.9548	183
22669	22686	30.7122	183
22669	22687	28.7362	183
22669	22688	32.0342	183
22669	22689	33.2478	183
22669	22690	47.3849	183
22669	22691	10.8755	183
22669	22692	46.8124	183
22669	22694	13.4133	183
22669	22695	20.4055	183
22669	22696	29.6684	183
22669	22697	29.0902	183
22670	22671	250.834	183
22670	22672	145.885	183
22670	22673	140.526	183
22670	22674	74.4563	183
22670	22675	70.3592	183
22670	22676	91.6656	183
22670	22677	86.239	183
22670	22678	106.216	183
22670	22679	53.0294	183
22670	22680	64.2049	183
22670	22681	25.3194	183
22670	22682	69.598	183
22670	22683	52.349	183
22670	22684	25.6453	183
22670	22685	50.0054	183
22670	22686	33.7597	183
22670	22687	37.9051	183
22670	22688	30.1824	183
22670	22689	50.1215	183
22670	22690	27.3455	183
22670	22691	14.3455	183
22670	22692	24.6996	183
22670	22693	77.0125	183
22670	22695	40.3744	183
22670	22696	53.8102	183
22670	22697	24.829	183
22671	22672	227.779	183
22671	22673	137.471	183
22671	22674	120.9	183
22671	22675	81.9399	183
22671	22676	79.4244	183
22671	22677	80.3468	183
22671	22678	53.4378	183
22671	22679	75.0973	183
22671	22680	35.8909	183
22671	22681	53.0762	183
22671	22682	33.5393	183
22671	22683	18.2896	183
22671	22684	36.8636	183
22671	22685	29.9499	183
22671	22686	37.7437	183
22671	22687	37.3926	183
22671	22688	23.621	183
22671	22689	24.5159	183
22671	22690	24.0213	183
22671	22691	64.1538	183
22671	22692	27.6144	183
22671	22693	64.5756	183
22671	22694	19.7811	183
22671	22695	22.5695	183
22671	22696	27.3456	183
22671	22697	22.712	183
22672	22673	152.554	183
22672	22674	148.462	183
22672	22675	125.484	183
22672	22676	63.9716	183
22672	22677	69.5465	183
22672	22678	69.1843	183
22672	22679	69.0818	183
22672	22680	51.2083	183
22672	22681	47.1197	183
22672	22682	29.031	183
22672	22683	18.2667	183
22672	22684	23.8631	183
22672	22685	39.8831	183
22672	22686	18.8482	183
22672	22687	39.4204	183
22672	22688	39.3189	183
22672	22689	32.0639	183
22672	22690	47.2554	183
22672	22691	13.3486	183
22672	22692	22.9831	183
22672	22693	35.8303	183
22672	22694	16.4636	183
22672	22695	33.3944	183
22672	22696	27.3113	183
22672	22697	33.6051	183
22673	22674	307.202	183
22673	22675	228.61	183
22673	22676	138.991	183
22673	22677	74.7217	183
22673	22678	69.023	183
22673	22679	38.2893	183
22673	22680	29.8019	183
22673	22681	27.4224	183
22673	22682	46.7868	183
22673	22683	14.1743	183
22673	22684	39.6791	183
22673	22685	7.73698	183
22673	22686	73.1275	183
22673	22687	48.2982	183
22673	22688	26.1515	183
22673	22689	40.7134	183
22673	22690	33.8479	183
22673	22691	31.0741	183
22673	22692	26.7511	183
22673	22694	153.302	183
22673	22695	58.3039	183
22673	22696	31.7889	183
22673	22697	39.1146	183
22674	22675	284.551	183
22674	22676	69.1343	183
22674	22677	64.099	183
22674	22678	83.5912	183
22674	22679	74.1933	183
22674	22680	69.1763	183
22674	22681	37.3615	183
22674	22682	45.6443	183
22674	22683	47.2064	183
22674	22684	45.6512	183
22674	22685	30.4524	183
22674	22686	61.9934	183
22674	22687	33.633	183
22674	22688	43.5478	183
22674	22689	32.871	183
22674	22690	33.3059	183
22674	22691	28.2246	183
22674	22692	56.6953	183
22674	22693	50.5069	183
22674	22694	34.8109	183
22674	22695	26.4786	183
22674	22696	35.2902	183
22674	22697	20.7245	183
22675	22676	134.211	183
22675	22677	118.471	183
22675	22678	115.196	183
22675	22679	76.6835	183
22675	22680	64.6592	183
22675	22681	61.7849	183
22675	22682	57.2622	183
22675	22683	42.5811	183
22675	22684	67.5468	183
22675	22685	42.6116	183
22675	22686	43.9366	183
22675	22687	33.855	183
22675	22688	45.8278	183
22675	22689	30.5769	183
22675	22690	25.4206	183
22675	22691	31.1167	183
22675	22692	26.7877	183
22675	22693	41.7617	183
22675	22695	19.4612	183
22675	22696	26.527	183
22675	22697	31.8241	183
22676	22677	194.965	183
22676	22678	135.072	183
22676	22679	86.9174	183
22676	22680	85.5355	183
22676	22681	59.0295	183
22676	22682	61.0385	183
22676	22683	61.0232	183
22676	22684	49.695	183
22676	22685	24.2249	183
22676	22686	45.7933	183
22676	22687	47.2577	183
22676	22688	35.8233	183
22676	22689	47.8036	183
22676	22690	36.4305	183
22676	22692	41.8797	183
22676	22694	59.9995	183
22676	22695	26.6223	183
22676	22696	45.6193	183
22676	22697	32.5311	183
22677	22678	67.7737	183
22677	22679	116.549	183
22677	22680	102.419	183
22677	22681	60.5836	183
22677	22682	51.0445	183
22677	22683	48.7121	183
22677	22684	77.9218	183
22677	22685	41.7832	183
22677	22686	86.1647	183
22677	22687	45.0528	183
22677	22688	19.2586	183
22677	22689	46.6393	183
22677	22690	41.544	183
22677	22691	30.5117	183
22677	22692	39.4004	183
22677	22693	81.8995	183
22677	22694	112.895	183
22677	22695	47.7072	183
22677	22696	41.6181	183
22677	22697	36.0062	183
22678	22679	284.778	183
22678	22680	171.195	183
22678	22681	87.0539	183
22678	22682	70.7273	183
22678	22683	102.85	183
22678	22684	50.3854	183
22678	22685	56.1405	183
22678	22686	39.7967	183
22678	22687	21.9036	183
22678	22688	83.0193	183
22678	22689	55.3916	183
22678	22690	92.1016	183
22678	22691	56.3695	183
22678	22692	24.2637	183
22678	22693	75.6534	183
22678	22694	34.7617	183
22678	22695	44.0688	183
22678	22696	28.8331	183
22678	22697	39.9122	183
22679	22680	224.923	183
22679	22681	103.482	183
22679	22682	97.3022	183
22679	22683	72.7445	183
22679	22684	88.6427	183
22679	22685	63.0645	183
22679	22686	48.5683	183
22679	22687	49.5747	183
22679	22688	67.1066	183
22679	22689	73.7461	183
22679	22690	51.0918	183
22679	22691	28.143	183
22679	22692	32.3037	183
22679	22693	50.3609	183
22679	22694	34.7102	183
22679	22695	38.1364	183
22679	22696	63.9786	183
22679	22697	51.6615	183
22680	22681	150.348	183
22680	22682	103.828	183
22680	22683	111.019	183
22680	22684	65.2643	183
22680	22685	72.7189	183
22680	22686	57.2763	183
22680	22687	52.9607	183
22680	22688	81.9315	183
22680	22689	39.8605	183
22680	22690	43.0803	183
22680	22691	48.677	183
22680	22692	52.3813	183
22680	22694	30.018	183
22680	22695	57.0824	183
22680	22696	53.9464	183
22680	22697	40.2099	183
22681	22682	174.217	183
22681	22683	99.6006	183
22681	22684	81.501	183
22681	22685	75.2768	183
22681	22686	63.2438	183
22681	22687	75.7088	183
22681	22688	63.6102	183
22681	22689	84.3591	183
22681	22690	59.461	183
22681	22691	83.9821	183
22681	22692	43.3791	183
22681	22693	135.255	183
22681	22694	82.8637	183
22681	22695	57.7772	183
22681	22696	45.8207	183
22681	22697	68.7131	183
22682	22683	197.53	183
22682	22684	108.966	183
22682	22685	88.7938	183
22682	22686	101.909	183
22682	22687	80.1751	183
22682	22688	75.0322	183
22682	22689	94.5625	183
22682	22690	86.7091	183
22682	22691	57.3146	183
22682	22692	76.7527	183
22682	22693	68.375	183
22682	22694	23.563	183
22682	22695	53.7692	183
22682	22696	54.2898	183
22682	22697	58.1166	183
22683	22684	186.245	183
22683	22685	151.315	183
22683	22686	114.415	183
22683	22687	99.8565	183
22683	22688	109.598	183
22683	22689	91	183
22683	22690	94.5681	183
22683	22691	17.3637	183
22683	22692	29.8962	183
22683	22694	107.078	183
22683	22695	38.0091	183
22683	22696	41.4473	183
22683	22697	81.9622	183
22684	22685	169.435	183
22684	22686	178.447	183
22684	22687	152.611	183
22684	22688	94.0867	183
22684	22689	110.388	183
22684	22690	63.5355	183
22684	22691	97.215	183
22684	22692	66.9523	183
22684	22693	156.566	183
22684	22694	71.9402	183
22684	22695	76.0012	183
22684	22696	79.5609	183
22684	22697	67.3031	183
22685	22686	339.03	183
22685	22687	184.143	183
22685	22688	155.541	183
22685	22689	113.832	183
22685	22690	98.0772	183
22685	22691	66.3454	183
22685	22692	106.072	183
22685	22693	25.4406	183
22685	22694	58.4481	183
22685	22695	47.422	183
22685	22696	22.6238	183
22685	22697	74.5645	183
22686	22687	225.564	183
22686	22688	105.547	183
22686	22689	129.108	183
22686	22690	82.9417	183
22686	22691	89.5823	183
22686	22692	123.391	183
22686	22693	48.0913	183
22686	22694	66.2919	183
22686	22695	61.63	183
22686	22696	54.9857	183
22686	22697	64.838	183
22687	22688	216.6	183
22687	22689	133.075	183
22687	22690	99.8932	183
22687	22691	76.9159	183
22687	22692	71.3088	183
22687	22693	47.644	183
22687	22694	65.6753	183
22687	22695	49.9555	183
22687	22696	68.5973	183
22687	22697	63.304	183
22688	22689	192.379	183
22688	22690	113.41	183
22688	22691	112.126	183
22688	22692	82.7374	183
22688	22693	42.9954	183
22688	22694	98.7791	183
22688	22695	75.1357	183
22688	22696	109.243	183
22688	22697	85.6912	183
22689	22690	203.724	183
22689	22691	91.4367	183
22689	22692	135.964	183
22689	22693	89.2488	183
22689	22694	71.7651	183
22689	22695	101.377	183
22689	22696	51.0218	183
22689	22697	77.1666	183
22690	22691	217.687	183
22690	22692	142.783	183
22690	22693	55.649	183
22690	22694	115.065	183
22690	22695	81.04	183
22690	22696	88.3706	183
22690	22697	66.8722	183
22691	22692	131.082	183
22691	22693	102.177	183
22691	22694	187.797	183
22691	22695	119.039	183
22691	22696	142.787	183
22691	22697	155.727	183
22692	22693	263.888	183
22692	22694	161.67	183
22692	22695	184.46	183
22692	22696	89.3982	183
22692	22697	113.437	183
22693	22694	252.042	183
22693	22695	223.666	183
22693	22696	34.8426	183
22693	22697	96.4619	183
22694	22695	205.543	183
22694	22696	144.087	183
22694	22697	162.518	183
22695	22696	174.547	183
22695	22697	162.951	183
22696	22697	281.854	183
22661	22662	164.52	343
22661	22663	149.699	343
22661	22664	110.199	343
22661	22665	79.1817	343
22661	22666	40.3444	343
22661	22667	44.6791	343
22661	22668	46.1477	343
22661	22669	41.0978	343
22661	22670	41.4294	343
22661	22671	49.5704	343
22661	22672	73.1714	343
22661	22673	52.1057	343
22661	22674	48.307	343
22661	22675	34.6064	343
22661	22676	53.6774	343
22661	22677	41.4555	343
22661	22678	17.6534	343
22661	22679	58.591	343
22661	22680	59.7906	343
22661	22681	26.2206	343
22661	22682	18.9363	343
22661	22683	44.9915	343
22661	22684	18.5112	343
22661	22685	42.6475	343
22661	22686	24.0157	343
22661	22687	34.8668	343
22661	22688	38.6322	343
22661	22689	22.4539	343
[truncated: 1,277 more rows]

## Sheet: Boxplot_SuppFig5b_dnc_5kb
bin1	bin2	hic_ice_normalized_counts	type
22706	22708	392.846	wt
22706	22709	302.422	wt
22706	22710	178.613	wt
22706	22711	144.284	wt
22706	22712	137.753	wt
22706	22713	112.821	wt
22706	22714	83.0768	wt
22706	22716	100.692	wt
22706	22717	74.7254	wt
22706	22718	74.0049	wt
22706	22719	61.0953	wt
22706	22720	62.1785	wt
22706	22721	44.7122	wt
22706	22722	46.2277	wt
22706	22723	46.162	wt
22706	22724	43.735	wt
22706	22725	40.1309	wt
22706	22726	26.9325	wt
22706	22727	32.9248	wt
22706	22728	27.2713	wt
22706	22729	40.1811	wt
22706	22730	25.6686	wt
22706	22731	17.7485	wt
22706	22732	9.64101	wt
22706	22733	13.6045	wt
22706	22734	15.7051	wt
22706	22735	12.2708	wt
22706	22736	13.7456	wt
22706	22737	25.4284	wt
22706	22738	17.718	wt
22708	22709	345.002	wt
22708	22710	220.651	wt
22708	22711	185.529	wt
22708	22712	181.153	wt
22708	22713	162.675	wt
22708	22714	125.436	wt
22708	22716	110.224	wt
22708	22717	110.409	wt
22708	22718	97.7711	wt
22708	22719	92.046	wt
22708	22720	75.6487	wt
22708	22721	60.7589	wt
22708	22722	51.4613	wt
22708	22723	57.0264	wt
22708	22724	49.5259	wt
22708	22725	52.915	wt
22708	22726	50.44	wt
22708	22727	35.9528	wt
22708	22728	58.3331	wt
22708	22729	25.0722	wt
22708	22730	34.7194	wt
22708	22731	28.8371	wt
22708	22732	19.1057	wt
22708	22733	20.5411	wt
22708	22734	19.6567	wt
22708	22735	20.8433	wt
22708	22736	15.5656	wt
22708	22737	21.7434	wt
22708	22738	12.768	wt
22709	22710	217.308	wt
22709	22711	212.946	wt
22709	22712	198.232	wt
22709	22713	170.683	wt
22709	22714	136.839	wt
22709	22716	188.66	wt
22709	22717	110.482	wt
22709	22718	83.804	wt
22709	22719	100.961	wt
22709	22720	79.7752	wt
22709	22721	69.8116	wt
22709	22722	67.1096	wt
22709	22723	56.1625	wt
22709	22724	78.041	wt
22709	22725	75.0433	wt
22709	22726	63.77	wt
22709	22727	59.8004	wt
22709	22728	16.221	wt
22709	22729	39.5078	wt
22709	22730	47.7118	wt
22709	22731	35.113	wt
22709	22732	29.0309	wt
22709	22733	34.6799	wt
22709	22734	22.1244	wt
22709	22735	16.4221	wt
22709	22736	26.2797	wt
22709	22737	43.0596	wt
22709	22738	17.2452	wt
22710	22711	249.722	wt
22710	22712	203.773	wt
22710	22713	150.785	wt
22710	22714	187.853	wt
22710	22716	153.916	wt
22710	22717	140.582	wt
22710	22718	133.872	wt
22710	22719	114.315	wt
22710	22720	96.0715	wt
22710	22721	89.3752	wt
22710	22722	71.8599	wt
22710	22723	46.5243	wt
22710	22724	98.1743	wt
22710	22725	87.2635	wt
22710	22726	51.1558	wt
22710	22727	58.0707	wt
22710	22729	17.3556	wt
22710	22730	37.7273	wt
22710	22731	27.2206	wt
22710	22732	12.7531	wt
22710	22733	29.7078	wt
22710	22734	20.4103	wt
22710	22735	21.6424	wt
22710	22736	34.6336	wt
22710	22737	34.7808	wt
22710	22738	24.6211	wt
22711	22712	291.15	wt
22711	22713	178.386	wt
22711	22714	154.442	wt
22711	22716	135.193	wt
22711	22717	139.887	wt
22711	22718	119.234	wt
22711	22719	113.841	wt
22711	22720	110.943	wt
22711	22721	81.6435	wt
22711	22722	71.9554	wt
22711	22723	73.4084	wt
22711	22724	83.2757	wt
22711	22725	69.0859	wt
22711	22726	60.082	wt
22711	22727	51.1526	wt
22711	22728	73.2306	wt
22711	22729	27.7449	wt
22711	22730	40.2075	wt
22711	22731	33.5688	wt
22711	22732	27.1831	wt
22711	22733	20.8753	wt
22711	22734	23.9717	wt
22711	22735	32.1266	wt
22711	22736	14.2369	wt
22711	22737	22.5749	wt
22711	22738	19.8961	wt
22712	22713	223.234	wt
22712	22714	173.419	wt
22712	22716	118.804	wt
22712	22717	128.47	wt
22712	22718	144.407	wt
22712	22719	142.915	wt
22712	22720	123.685	wt
22712	22721	55.3921	wt
22712	22722	77.6536	wt
22712	22723	76.3924	wt
22712	22724	75.0566	wt
22712	22725	71.9966	wt
22712	22726	54.9982	wt
22712	22727	45.7838	wt
22712	22728	32.1765	wt
22712	22729	23.2204	wt
22712	22730	22.7142	wt
22712	22731	57.3597	wt
22712	22732	42.6566	wt
22712	22733	16.0515	wt
22712	22734	17.5547	wt
22712	22735	21.7168	wt
22712	22736	31.2774	wt
22712	22737	25.7161	wt
22712	22738	22.8053	wt
22713	22714	231.861	wt
22713	22716	168.615	wt
22713	22717	190.677	wt
22713	22718	136.636	wt
22713	22719	128.107	wt
22713	22720	117.029	wt
22713	22721	97.335	wt
22713	22722	82.6591	wt
22713	22723	78.3048	wt
22713	22724	66.5789	wt
22713	22725	81.9307	wt
22713	22726	58.977	wt
22713	22727	57.1036	wt
22713	22728	76.1122	wt
22713	22729	48.0611	wt
22713	22730	46.5656	wt
22713	22731	31.0131	wt
22713	22732	28.2527	wt
22713	22733	22.7815	wt
22713	22734	26.2991	wt
22713	22735	48.8019	wt
22713	22736	27.9501	wt
22713	22737	26.9392	wt
22713	22738	20.679	wt
22714	22716	375.879	wt
22714	22717	177.511	wt
22714	22718	178.697	wt
22714	22719	102.765	wt
22714	22720	130.79	wt
22714	22721	87.2474	wt
22714	22722	79.7683	wt
22714	22723	103.758	wt
22714	22724	60.7167	wt
22714	22725	75.5563	wt
22714	22726	73.8214	wt
22714	22727	83.8	wt
22714	22728	92.5475	wt
22714	22729	29.2196	wt
22714	22730	32.6658	wt
22714	22731	54.9936	wt
22714	22732	36.8073	wt
22714	22733	19.7863	wt
22714	22734	29.4534	wt
22714	22735	39.0394	wt
22714	22736	34.9851	wt
22714	22737	26.4164	wt
22714	22738	35.5299	wt
22716	22717	171.242	wt
22716	22718	213.076	wt
22716	22719	127.833	wt
22716	22720	98.9184	wt
22716	22721	83.6784	wt
22716	22722	56.5592	wt
22716	22723	72.1266	wt
22716	22724	74.4087	wt
22716	22725	88.1855	wt
22716	22726	91.3918	wt
22716	22727	75.4512	wt
22716	22728	24.3038	wt
22716	22729	39.4628	wt
22716	22730	34.3133	wt
22716	22731	18.568	wt
22716	22732	9.66592	wt
22716	22733	25.9803	wt
22716	22734	19.8893	wt
22716	22735	36.9075	wt
22716	22736	39.3745	wt
22716	22737	24.9738	wt
22716	22738	25.8382	wt
22717	22718	245.258	wt
22717	22719	159.015	wt
22717	22720	147.692	wt
22717	22721	116.594	wt
22717	22722	70.622	wt
22717	22723	73.4075	wt
22717	22724	69.8701	wt
22717	22725	82.2723	wt
22717	22726	89.8438	wt
22717	22727	63.9926	wt
22717	22728	72.1449	wt
22717	22729	55.7828	wt
22717	22730	37.5904	wt
22717	22731	26.2469	wt
22717	22732	40.9899	wt
22717	22733	28.6451	wt
22717	22734	23.8974	wt
22717	22735	36.5195	wt
22717	22736	28.3856	wt
22717	22737	29.124	wt
22717	22738	17.3488	wt
22718	22719	218.017	wt
22718	22720	172.432	wt
22718	22721	131.786	wt
22718	22722	83.4927	wt
22718	22723	97.8649	wt
22718	22724	63.1009	wt
22718	22725	87.248	wt
22718	22726	96.2916	wt
22718	22727	93.3114	wt
22718	22728	75.5713	wt
22718	22729	42.7616	wt
22718	22730	50.1145	wt
22718	22731	43.7396	wt
22718	22732	32.788	wt
22718	22733	35.2513	wt
22718	22734	29.9853	wt
22718	22735	45.2092	wt
22718	22736	40.069	wt
22718	22737	30.5913	wt
22718	22738	29.2155	wt
22719	22720	274	wt
22719	22721	204.35	wt
22719	22722	111.407	wt
22719	22723	103.509	wt
22719	22724	107.681	wt
22719	22725	112.364	wt
22719	22726	101.26	wt
22719	22727	108.977	wt
22719	22728	100.019	wt
22719	22729	59.3398	wt
22719	22730	46.1654	wt
22719	22731	48.9835	wt
22719	22732	35.1889	wt
22719	22733	32.0755	wt
22719	22734	40.9258	wt
22719	22735	29.2092	wt
22719	22736	24.9293	wt
22719	22737	27.0117	wt
22719	22738	38.1711	wt
22720	22721	281.848	wt
22720	22722	158.754	wt
22720	22723	123.678	wt
22720	22724	117.176	wt
22720	22725	122.862	wt
22720	22726	94.1295	wt
22720	22727	102.521	wt
22720	22728	100.466	wt
22720	22729	62.432	wt
22720	22730	51.6586	wt
22720	22731	41.6943	wt
22720	22732	32.5571	wt
22720	22733	32.6165	wt
22720	22734	34.5109	wt
22720	22735	37.6706	wt
22720	22736	32.5528	wt
22720	22737	32.5	wt
22720	22738	32.9656	wt
22721	22722	233.011	wt
22721	22723	176.152	wt
22721	22724	139.244	wt
22721	22725	132.16	wt
22721	22726	142.038	wt
22721	22727	144.485	wt
22721	22728	178.068	wt
22721	22729	70.0933	wt
22721	22730	69.835	wt
22721	22731	63.2123	wt
22721	22732	42.9212	wt
22721	22733	41.5313	wt
22721	22734	42.6869	wt
22721	22735	27.3144	wt
22721	22736	38.4651	wt
22721	22737	31.4204	wt
22721	22738	33.4641	wt
22722	22723	278.375	wt
22722	22724	235.735	wt
22722	22725	205.86	wt
22722	22726	116.37	wt
22722	22727	156.318	wt
22722	22728	141.837	wt
22722	22729	87.5156	wt
22722	22730	72.0907	wt
22722	22731	66.4625	wt
22722	22732	54.1538	wt
22722	22733	52.1575	wt
22722	22734	54.1677	wt
22722	22735	48.8221	wt
22722	22736	53.3111	wt
22722	22737	46.639	wt
22722	22738	39.2058	wt
22723	22724	220.243	wt
22723	22725	215.005	wt
22723	22726	204.791	wt
22723	22727	160.036	wt
22723	22728	130.231	wt
22723	22729	75.1855	wt
22723	22730	69.4606	wt
22723	22731	63.0141	wt
22723	22732	48.3414	wt
22723	22733	49.189	wt
22723	22734	53.2879	wt
22723	22735	46.1457	wt
22723	22736	32.3513	wt
22723	22737	40.8897	wt
22723	22738	42.3051	wt
22724	22725	252.45	wt
22724	22726	164.03	wt
22724	22727	212.271	wt
22724	22728	201.527	wt
22724	22729	72.7167	wt
22724	22730	81.2931	wt
22724	22731	61.0976	wt
22724	22732	57.2498	wt
22724	22733	53.3442	wt
22724	22734	41.8849	wt
22724	22735	53.435	wt
22724	22736	37.3135	wt
22724	22737	55.8795	wt
22724	22738	35.7084	wt
22725	22726	266.717	wt
22725	22727	227.078	wt
22725	22728	234.859	wt
22725	22729	93.7209	wt
22725	22730	73.0612	wt
22725	22731	58.7968	wt
22725	22732	47.4947	wt
22725	22733	50.2119	wt
22725	22734	54.2936	wt
22725	22735	38.2849	wt
22725	22736	36.1147	wt
22725	22737	43.6309	wt
22725	22738	43.7305	wt
22726	22727	363.843	wt
22726	22728	172.516	wt
22726	22729	105.552	wt
22726	22730	88.2489	wt
22726	22731	59.2154	wt
22726	22732	41.7637	wt
22726	22733	51.3159	wt
22726	22734	45.0141	wt
22726	22735	37.9683	wt
22726	22736	53.4683	wt
22726	22737	42.3912	wt
22726	22738	41.2004	wt
22727	22728	238.409	wt
22727	22729	122.124	wt
22727	22730	104.185	wt
22727	22731	91.0718	wt
22727	22732	71.1136	wt
22727	22733	60.0728	wt
22727	22734	65.0348	wt
22727	22735	56.0308	wt
22727	22736	35.8656	wt
22727	22737	45.2049	wt
22727	22738	49.7869	wt
22728	22729	195.947	wt
22728	22730	149.726	wt
22728	22731	111.754	wt
22728	22732	69.8105	wt
22728	22733	75.0553	wt
22728	22734	113.721	wt
22728	22735	55.533	wt
22728	22736	63.9846	wt
22728	22737	63.8808	wt
22728	22738	66.0919	wt
22729	22730	329.741	wt
22729	22731	211.701	wt
22729	22732	120.438	wt
22729	22733	125.678	wt
22729	22734	103.664	wt
22729	22735	93.1762	wt
22729	22736	101.97	wt
22729	22737	98.6405	wt
22729	22738	89.4294	wt
22730	22731	340.541	wt
22730	22732	209.444	wt
22730	22733	153.431	wt
22730	22734	130.98	wt
22730	22735	99.3121	wt
22730	22736	123.795	wt
22730	22737	114.948	wt
22730	22738	114.353	wt
22731	22732	222.229	wt
22731	22733	161.275	wt
22731	22734	166.143	wt
22731	22735	152.738	wt
22731	22736	155.705	wt
22731	22737	111.964	wt
22731	22738	92.0774	wt
22732	22733	238.804	wt
22732	22734	207.097	wt
22732	22735	154.603	wt
22732	22736	130.065	wt
22732	22737	144.965	wt
22732	22738	97.4112	wt
22733	22734	414.601	wt
22733	22735	220.833	wt
22733	22736	193.035	wt
22733	22737	145.412	wt
22733	22738	150.445	wt
22734	22735	242.379	wt
22734	22736	195.875	wt
22734	22737	155.808	wt
22734	22738	147.414	wt
22735	22736	208.728	wt
22735	22737	230.158	wt
22735	22738	196.797	wt
22736	22737	289.781	wt
22736	22738	228.008	wt
22737	22738	276.982	wt
22706	22708	350.552	102
22706	22709	220.041	102
22706	22710	141.302	102
22706	22711	117.278	102
22706	22712	112.107	102
22706	22713	88.773	102
22706	22714	106.284	102
22706	22716	98.3486	102
22706	22717	64.5252	102
22706	22718	59.7381	102
22706	22719	58.7594	102
22706	22720	50.1941	102
22706	22721	39.2385	102
22706	22722	38.2463	102
22706	22723	39.74	102
22706	22724	45.1715	102
22706	22725	37.5796	102
22706	22726	34.7322	102
22706	22727	31.9749	102
22706	22728	29.8369	102
22706	22729	29.6764	102
22706	22730	25.0878	102
22706	22731	21.1833	102
22706	22732	17.3939	102
22706	22733	19.5064	102
22706	22734	17.1457	102
22706	22735	12.3718	102
22706	22736	17.1121	102
22706	22737	16.471	102
22706	22738	18.7861	102
22708	22709	267.4	102
22708	22710	205.231	102
22708	22711	185.697	102
22708	22712	135.731	102
22708	22713	121.63	102
22708	22714	108.77	102
22708	22716	108.875	102
22708	22717	107.806	102
22708	22718	88.1761	102
22708	22719	80.3069	102
22708	22720	78.8177	102
22708	22721	59.5725	102
22708	22722	52.247	102
22708	22723	49.7704	102
22708	22724	78.4413	102
22708	22725	53.6477	102
22708	22726	44.8579	102
22708	22727	46.4703	102
22708	22728	45.8022	102
22708	22729	21.5649	102
22708	22730	26.5062	102
22708	22731	26.8007	102
22708	22732	22.0064	102
22708	22733	23.8281	102
22708	22734	25.3078	102
22708	22735	17.8555	102
22708	22736	21.2701	102
22708	22737	20.0769	102
22708	22738	18.2686	102
22709	22710	224.518	102
22709	22711	188.595	102
22709	22712	144.448	102
22709	22713	136.275	102
22709	22714	140.731	102
22709	22716	114.454	102
22709	22717	102.253	102
22709	22718	93.785	102
22709	22719	78.3436	102
22709	22720	76.8909	102
22709	22721	67.844	102
22709	22722	68.888	102
22709	22723	46.3412	102
22709	22724	69.2671	102
22709	22725	54.308	102
22709	22726	56.5879	102
22709	22727	51.9048	102
22709	22728	22.2227	102
22709	22729	39.6723	102
22709	22730	21.3081	102
22709	22731	33.8089	102
22709	22732	24.6763	102
22709	22733	25.0491	102
22709	22734	36.1823	102
22709	22735	30.7153	102
22709	22736	31.304	102
22709	22737	25.0631	102
22709	22738	26.0636	102
22710	22711	258.238	102
22710	22712	191.084	102
22710	22713	158.016	102
22710	22714	116.354	102
22710	22716	111.031	102
22710	22717	117.23	102
22710	22718	129.834	102
22710	22719	105.424	102
22710	22720	89.4395	102
22710	22721	62.133	102
22710	22722	64.0365	102
22710	22723	81.0778	102
22710	22724	65.4502	102
22710	22725	75.5258	102
22710	22726	53.4697	102
22710	22727	44.4287	102
22710	22728	78.3931	102
22710	22729	37.4862	102
22710	22730	28.1875	102
22710	22731	32.3009	102
22710	22732	24.4824	102
22710	22733	37.5545	102
22710	22734	36.6019	102
22710	22735	22.5733	102
22710	22736	29.579	102
22710	22737	20.9399	102
22710	22738	27.2198	102
22711	22712	228.575	102
22711	22713	177.372	102
22711	22714	146.321	102
22711	22716	123.76	102
22711	22717	121.198	102
22711	22718	122.454	102
22711	22719	92.6906	102
22711	22720	92.6258	102
22711	22721	80.3055	102
22711	22722	59.2351	102
22711	22723	73.6716	102
22711	22724	65.8453	102
22711	22725	72.1015	102
22711	22726	72.2836	102
22711	22727	49.5221	102
22711	22728	36.9686	102
22711	22729	37.7125	102
22711	22730	30.6753	102
22711	22731	33.98	102
22711	22732	34.6362	102
22711	22733	25.0022	102
22711	22734	25.2272	102
22711	22735	36.1933	102
22711	22736	20.9233	102
22711	22737	28.8015	102
22711	22738	24.8168	102
22712	22713	219.042	102
22712	22714	202.545	102
22712	22716	101.37	102
22712	22717	138.109	102
22712	22718	124.596	102
22712	22719	107.671	102
22712	22720	93.3453	102
22712	22721	73.9548	102
22712	22722	96.4664	102
22712	22723	61.5655	102
22712	22724	74.4949	102
22712	22725	72.1496	102
22712	22726	60.8587	102
22712	22727	44.6191	102
22712	22728	29.5234	102
22712	22729	35.1371	102
22712	22730	47.9064	102
22712	22731	42.4206	102
22712	22732	45.0768	102
22712	22733	24.4041	102
22712	22734	39.5864	102
22712	22735	18.136	102
22712	22736	35.647	102
22712	22737	43.8117	102
22712	22738	23.6916	102
22713	22714	182.284	102
22713	22716	217.834	102
22713	22717	134.066	102
22713	22718	143.904	102
22713	22719	107.974	102
22713	22720	111.859	102
22713	22721	99.3259	102
22713	22722	73.233	102
22713	22723	68.2828	102
22713	22724	73.2401	102
22713	22725	68.9076	102
22713	22726	58.1241	102
22713	22727	69.7324	102
22713	22728	51.6942	102
22713	22729	40.7493	102
22713	22730	30.1559	102
22713	22731	40.5145	102
22713	22732	29.3532	102
22713	22733	32.8424	102
22713	22734	28.3557	102
22713	22735	28.1468	102
22713	22736	21.2783	102
22713	22737	30.127	102
22713	22738	26.1081	102
22714	22716	320.564	102
22714	22717	165.805	102
22714	22718	130.211	102
22714	22719	113.496	102
22714	22720	102.597	102
22714	22721	100.009	102
22714	22722	53.5187	102
22714	22723	99.1625	102
22714	22724	65.6403	102
22714	22725	70.8187	102
22714	22726	53.625	102
22714	22727	74.2629	102
22714	22728	16.3793	102
22714	22729	54.304	102
22714	22730	54.3642	102
22714	22731	45.6848	102
22714	22732	34.1021	102
22714	22733	25.8475	102
22714	22734	23.5309	102
22714	22735	37.7314	102
22714	22736	54.3857	102
22714	22737	37.9179	102
22714	22738	27.2988	102
22716	22717	147.105	102
22716	22718	131.785	102
22716	22719	139.914	102
22716	22720	95.3606	102
22716	22721	75.0792	102
22716	22722	74.9984	102
22716	22723	51.6142	102
22716	22724	37.9621	102
22716	22725	60.0998	102
22716	22726	46.5198	102
22716	22727	52.7099	102
22716	22728	21.3136	102
22716	22729	54.3563	102
22716	22730	42.4449	102
22716	22731	37.8302	102
22716	22732	44.3754	102
22716	22733	24.0244	102
22716	22734	18.3718	102
22716	22735	29.4588	102
22716	22736	6.43359	102
22716	22737	26.5681	102
22716	22738	27.6287	102
22717	22718	165.391	102
22717	22719	140.623	102
22717	22720	103.937	102
22717	22721	83.8442	102
22717	22722	74.182	102
22717	22723	85.499	102
22717	22724	63.5908	102
22717	22725	72.4852	102
22717	22726	79.6576	102
22717	22727	76.5224	102
22717	22728	52.3641	102
22717	22729	47.3476	102
22717	22730	38.9734	102
22717	22731	36.2114	102
22717	22732	37.6625	102
22717	22733	23.6096	102
22717	22734	30.0909	102
22717	22735	28.5116	102
22717	22736	25.8648	102
22717	22737	31.3651	102
22717	22738	28.2095	102
22718	22719	174.414	102
22718	22720	138.47	102
22718	22721	113.027	102
22718	22722	98.0006	102
22718	22723	84.8324	102
22718	22724	86.8089	102
22718	22725	82.4591	102
22718	22726	99.7294	102
22718	22727	72.8221	102
22718	22728	54.8308	102
22718	22729	45.0581	102
22718	22730	43.1378	102
22718	22731	52.5223	102
22718	22732	40.5898	102
22718	22733	28.8421	102
22718	22734	42.0113	102
22718	22735	42.1027	102
22718	22736	27.5848	102
22718	22737	33.6317	102
22718	22738	27.0769	102
22719	22720	221.482	102
22719	22721	144.428	102
22719	22722	118.541	102
22719	22723	106.599	102
22719	22724	78.9629	102
22719	22725	111.357	102
22719	22726	98.8221	102
22719	22727	105.751	102
22719	22728	75.4611	102
22719	22729	52.9235	102
22719	22730	44.2481	102
22719	22731	55.4886	102
22719	22732	26.7089	102
22719	22733	39.1269	102
22719	22734	34.6909	102
22719	22735	38.2431	102
22719	22736	31.8895	102
22719	22737	38.9696	102
22719	22738	36.333	102
22720	22721	214.799	102
22720	22722	130.304	102
22720	22723	118.821	102
22720	22724	95.6366	102
22720	22725	116.949	102
22720	22726	105.072	102
22720	22727	116.001	102
22720	22728	77.7648	102
22720	22729	51.9421	102
22720	22730	54.0796	102
22720	22731	47.8869	102
22720	22732	46.2594	102
22720	22733	39.2362	102
22720	22734	38.3035	102
22720	22735	32.4156	102
22720	22736	34.6515	102
22720	22737	36.2687	102
22720	22738	32.9162	102
22721	22722	192.969	102
22721	22723	151.013	102
22721	22724	116.839	102
22721	22725	137.018	102
22721	22726	113.129	102
22721	22727	140.199	102
22721	22728	121.48	102
22721	22729	85.5078	102
22721	22730	59.136	102
22721	22731	54.2125	102
22721	22732	38.4443	102
22721	22733	41.6267	102
22721	22734	41.8849	102
22721	22735	29.1034	102
22721	22736	29.3352	102
22721	22737	34.6122	102
22721	22738	33.2943	102
22722	22723	232.993	102
22722	22724	192.207	102
22722	22725	146.647	102
22722	22726	117.295	102
22722	22727	145.764	102
22722	22728	114.415	102
22722	22729	59.6849	102
22722	22730	66.7441	102
22722	22731	40.8793	102
22722	22732	43.3116	102
22722	22733	51.5866	102
22722	22734	44.8283	102
22722	22735	43.1289	102
22722	22736	39.246	102
22722	22737	42.6012	102
22722	22738	34.671	102
22723	22724	217.541	102
22723	22725	169.551	102
22723	22726	139.746	102
22723	22727	142.851	102
22723	22728	150.323	102
22723	22729	61.7652	102
22723	22730	72.9921	102
22723	22731	56.1154	102
22723	22732	45.2076	102
22723	22733	55.5392	102
22723	22734	52.7895	102
22723	22735	42.3236	102
22723	22736	45.3755	102
22723	22737	36.4354	102
22723	22738	46.3959	102
22724	22725	235.552	102
22724	22726	187.69	102
22724	22727	170.892	102
22724	22728	128.989	102
22724	22729	84.5902	102
22724	22730	65.238	102
22724	22731	74.758	102
22724	22732	49.875	102
22724	22733	39.4642	102
22724	22734	58.2398	102
22724	22735	38.2036	102
22724	22736	41.7169	102
22724	22737	27.8919	102
22724	22738	47.7736	102
22725	22726	213.66	102
22725	22727	181.167	102
22725	22728	136.14	102
22725	22729	93.2475	102
22725	22730	65.4117	102
22725	22731	65.0944	102
22725	22732	42.1119	102
22725	22733	50.8592	102
22725	22734	48.0571	102
22725	22735	32.2572	102
22725	22736	42.2683	102
22725	22737	53.335	102
22725	22738	36.736	102
22726	22727	245.093	102
22726	22728	278.499	102
22726	22729	90.2219	102
22726	22730	81.6099	102
22726	22731	51.5309	102
22726	22732	53.2826	102
22726	22733	47.5121	102
22726	22734	56.2298	102
22726	22735	34.6783	102
22726	22736	45.4409	102
22726	22737	36.1901	102
22726	22738	44.6043	102
22727	22728	179.1	102
22727	22729	93.527	102
22727	22730	105.679	102
22727	22731	73.5255	102
22727	22732	53.2699	102
22727	22733	65.3702	102
22727	22734	49.0093	102
22727	22735	23.5757	102
22727	22736	43.7644	102
22727	22737	48.5994	102
22727	22738	45.8014	102
22728	22729	179.417	102
22728	22730	114.461	102
22728	22731	115.425	102
22728	22732	86.1604	102
22728	22733	51.311	102
22728	22734	65.397	102
22728	22735	47.665	102
22728	22736	49.9665	102
22728	22737	40.5313	102
22728	22738	53.6446	102
22729	22730	235.864	102
22729	22731	171.269	102
22729	22732	114.262	102
22729	22733	91.6012	102
22729	22734	92.4884	102
22729	22735	92.3859	102
22729	22736	101.944	102
22729	22737	88.332	102
22729	22738	77.2	102
22730	22731	236.827	102
22730	22732	165.864	102
22730	22733	120.762	102
22730	22734	111.817	102
22730	22735	94.9222	102
22730	22736	93.9773	102
22730	22737	88.0536	102
22730	22738	94.9601	102
22731	22732	185.699	102
22731	22733	136.019	102
22731	22734	131.15	102
22731	22735	132.946	102
22731	22736	107.691	102
22731	22737	104.64	102
22731	22738	100.073	102
22732	22733	159.274	102
22732	22734	160.914	102
22732	22735	162.753	102
22732	22736	119.636	102
22732	22737	104.333	102
22732	22738	111.689	102
22733	22734	335.066	102
22733	22735	169.778	102
22733	22736	173.188	102
22733	22737	135.397	102
22733	22738	126.118	102
22734	22735	164.344	102
22734	22736	177.663	102
22734	22737	143.982	102
22734	22738	129.913	102
22735	22736	164.021	102
22735	22737	176.55	102
22735	22738	151.821	102
22736	22737	251.363	102
22736	22738	186.217	102
22737	22738	247.008	102
22706	22708	311.826	183
22706	22709	212.741	183
22706	22710	120.332	183
22706	22711	120.312	183
22706	22712	65.378	183
22706	22713	71.8077	183
22706	22714	67.3253	183
22706	22716	73.6966	183
22706	22717	46.4045	183
22706	22718	49.5469	183
22706	22719	53.0434	183
22706	22720	44.4139	183
22706	22721	31.3984	183
22706	22722	47.0839	183
22706	22723	43.7475	183
22706	22724	40.2607	183
22706	22725	40.1766	183
22706	22726	32.2109	183
22706	22727	31.3688	183
22706	22728	17.4296	183
22706	22729	32.5699	183
22706	22730	22.4357	183
22706	22731	22.0733	183
22706	22732	24.2656	183
22706	22733	7.79245	183
22706	22734	17.2778	183
22706	22735	10.4588	183
22706	22736	20.0342	183
22706	22737	21.1619	183
22706	22738	18.2777	183
22708	22709	275.824	183
22708	22710	208.439	183
22708	22711	162.794	183
22708	22712	113.738	183
22708	22713	99.0205	183
22708	22714	70.5097	183
22708	22716	71.7976	183
22708	22717	83.8834	183
22708	22718	88.0337	183
22708	22719	83.1371	183
22708	22720	63.3062	183
22708	22721	71.375	183
22708	22722	55.0749	183
22708	22723	56.3196	183
22708	22724	43.2609	183
22708	22725	50.994	183
22708	22726	67.9919	183
22708	22727	32.5413	183
22708	22728	14.1504	183
22708	22729	24.6186	183
22708	22730	25.9209	183
22708	22731	23.5206	183
22708	22732	29.5504	183
22708	22733	22.629	183
22708	22734	26.0505	183
22708	22735	25.4732	183
22708	22736	15.9522	183
22708	22737	23.667	183
22708	22738	24.7316	183
22709	22710	228.956	183
22709	22711	169.654	183
22709	22712	152.995	183
22709	22713	132.924	183
22709	22714	116.091	183
22709	22716	135.549	183
22709	22717	77.5159	183
22709	22718	64.4264	183
22709	22719	64.3636	183
22709	22720	62.6597	183
22709	22721	60.1567	183
22709	22722	53.4132	183
22709	22723	36.6399	183
22709	22724	40.8368	183
22709	22725	48.7871	183
22709	22726	55.5421	183
22709	22727	32.0534	183
22709	22728	70.1268	183
22709	22729	34.8586	183
22709	22730	33.7267	183
22709	22731	30.9251	183
22709	22732	9.29816	183
22709	22733	18.6047	183
22709	22734	39.7235	183
22709	22735	27.0515	183
22709	22736	26.5735	183
22709	22737	25.3196	183
22709	22738	31.5168	183
22710	22711	252.418	183
22710	22712	154.857	183
22710	22713	131.832	183
22710	22714	99.8092	183
22710	22716	89.4482	183
22710	22717	99.0049	183
22710	22718	69.7136	183
22710	22719	70.8954	183
22710	22720	74.8219	183
22710	22721	70.7744	183
22710	22722	84.5932	183
22710	22723	51.2016	183
22710	22724	55.4361	183
22710	22725	61.8133	183
22710	22726	50.2657	183
22710	22727	67.9884	183
22710	22729	30.6708	183
22710	22730	20.1989	183
22710	22731	40.3662	183
22710	22732	31.5557	183
22710	22733	28.0621	183
22710	22734	25.6784	183
22710	22735	25.5017	183
22710	22736	6.01227	183
22710	22737	26.958	183
22710	22738	31.6919	183
22711	22712	192.517	183
22711	22713	140.158	183
22711	22714	119.144	183
22711	22716	75.7487	183
22711	22717	104.984	183
22711	22718	78.4044	183
22711	22719	88.892	183
22711	22720	62.9275	183
22711	22721	91.2054	183
22711	22722	49.8346	183
22711	22723	84.206	183
22711	22724	59.5326	183
22711	22725	60.312	183
22711	22726	75.5722	183
22711	22727	46.728	183
22711	22728	52.5765	183
22711	22729	33.8783	183
22711	22730	34.7064	183
22711	22731	22.1948	183
22711	22732	29.8211	183
22711	22733	32.5467	183
22711	22734	23.1638	183
22711	22735	39.4362	183
22711	22736	23.2436	183
22711	22737	19.9755	183
22711	22738	27.5674	183
22712	22713	241.099	183
22712	22714	112.329	183
22712	22716	115.05	183
22712	22717	89.1391	183
22712	22718	99.8561	183
22712	22719	75.4755	183
22712	22720	79.7755	183
22712	22721	91.9065	183
22712	22722	89.7642	183
22712	22723	104.272	183
22712	22724	51.9915	183
22712	22725	59.6289	183
22712	22726	42.4282	183
22712	22727	56.1122	183
22712	22728	12.7546	183
22712	22729	39.4492	183
22712	22730	25.2584	183
22712	22731	24.2292	183
22712	22732	47.352	183
22712	22733	31.5822	183
22712	22734	43.3492	183
22712	22735	28.7006	183
22712	22736	23.6825	183
22712	22737	32.2357	183
22712	22738	31.2089	183
22713	22714	136.363	183
22713	22716	136.585	183
22713	22717	118.063	183
22713	22718	104.838	183
22713	22719	80.9477	183
22713	22720	92.2026	183
22713	22721	72.0471	183
22713	22722	78.7332	183
22713	22723	74.4605	183
22713	22724	87.0008	183
22713	22725	73.0378	183
22713	22726	78.8864	183
22713	22727	41.5266	183
22713	22728	28.842	183
22713	22729	46.8335	183
22713	22730	17.1351	183
22713	22731	30.1342	183
22713	22732	26.7693	183
22713	22733	21.4251	183
22713	22734	26.1402	183
22713	22735	28.5563	183
22713	22736	21.4213	183
22713	22737	27.4427	183
22713	22738	27.2209	183
22714	22716	489.307	183
22714	22717	132.184	183
22714	22718	123.396	183
22714	22719	69.6403	183
22714	22720	84.3423	183
22714	22721	67.1341	183
22714	22722	59.6084	183
22714	22723	72.7911	183
22714	22724	65.9614	183
22714	22725	54.4457	183
22714	22726	43.4977	183
22714	22727	41.1839	183
22714	22728	58.8426	183
22714	22729	14.2185	183
22714	22730	20.3924	183
22714	22731	27.9449	183
22714	22732	61.4406	183
22714	22733	18.2128	183
22714	22734	20.8322	183
22714	22735	19.8613	183
22714	22736	19.5103	183
22714	22737	15.3092	183
22714	22738	17.9975	183
22716	22717	102.714	183
22716	22718	115.063	183
22716	22719	51.4254	183
22716	22720	74.6052	183
22716	22721	64.4625	183
22716	22722	64.8678	183
22716	22723	50.0404	183
22716	22724	51.0531	183
22716	22725	59.2496	183
22716	22726	66.1307	183
22716	22727	57.2461	183
22716	22728	35.7839	183
22716	22729	27.6694	183
22716	22730	17.7161	183
22716	22731	50.9825	183
22716	22732	49.8185	183
22716	22733	11.0758	183
22716	22734	20.2699	183
22716	22735	32.2086	183
22716	22736	23.7296	183
22716	22737	26.5999	183
22716	22738	15.6355	183
22717	22718	201.555	183
22717	22719	113.84	183
22717	22720	130.745	183
22717	22721	121.77	183
22717	22722	113.188	183
22717	22723	95.4355	183
22717	22724	113.015	183
22717	22725	69.4375	183
22717	22726	81.9797	183
22717	22727	85.5392	183
22717	22728	63.3714	183
22717	22729	42.8758	183
22717	22730	36.0803	183
22717	22731	45.1436	183
22717	22732	33.0847	183
22717	22733	49.0364	183
22717	22734	44.8711	183
22717	22735	32.0849	183
22717	22736	29.4167	183
22717	22737	40.0409	183
22717	22738	34.612	183
22718	22719	165.034	183
22718	22720	141.84	183
22718	22721	106.571	183
22718	22722	100.302	183
22718	22723	80.1822	183
22718	22724	108.517	183
22718	22725	84.7002	183
22718	22726	62.3172	183
22718	22727	120.667	183
22718	22728	62.1166	183
22718	22729	39.4538	183
22718	22730	40.4182	183
22718	22731	44.2497	183
22718	22732	49.4165	183
22718	22733	32.9592	183
22718	22734	45.2393	183
22718	22735	31.9488	183
22718	22736	25.892	183
22718	22737	38.2586	183
22718	22738	32.5696	183
22719	22720	223.739	183
22719	22721	149.502	183
22719	22722	119.011	183
22719	22723	111.975	183
22719	22724	96.2386	183
22719	22725	110.794	183
22719	22726	85.2794	183
22719	22727	96.5698	183
22719	22728	134.144	183
22719	22729	62.2348	183
22719	22730	53.13	183
22719	22731	57.3357	183
22719	22732	47.3114	183
22719	22733	47.6095	183
22719	22734	31.9142	183
22719	22735	38.6372	183
22719	22736	31.3124	183
22719	22737	31.1112	183
22719	22738	31.8855	183
22720	22721	248.986	183
22720	22722	151.695	183
22720	22723	126.929	183
22720	22724	112.382	183
22720	22725	98.8157	183
22720	22726	99.8621	183
22720	22727	86.0048	183
22720	22728	49.6252	183
22720	22729	47.9649	183
22720	22730	38.2179	183
22720	22731	40.5885	183
22720	22732	25.5883	183
22720	22733	32.9953	183
22720	22734	37.4804	183
22720	22735	32.2595	183
22720	22736	40.9525	183
22720	22737	28.6913	183
22720	22738	32.7659	183
22721	22722	212.967	183
22721	22723	168.917	183
22721	22724	139.829	183
22721	22725	127.701	183
22721	22726	98.6122	183
22721	22727	103.656	183
22721	22728	129.589	183
22721	22729	64.8369	183
22721	22730	61.8929	183
22721	22731	47.0623	183
22721	22732	24.7626	183
22721	22733	29.8858	183
22721	22734	47.4978	183
22721	22735	41.1674	183
22721	22736	30.33	183
22721	22737	46.4647	183
22721	22738	35.972	183
22722	22723	222.788	183
22722	22724	121.395	183
22722	22725	141.073	183
22722	22726	135.089	183
22722	22727	94.7432	183
22722	22728	108.293	183
22722	22729	78.5027	183
22722	22730	73.7198	183
22722	22731	64.2871	183
22722	22732	59.6784	183
22722	22733	41.8984	183
22722	22734	38.3394	183
22722	22735	36.5526	183
22722	22736	32.316	183
22722	22737	46.2873	183
22722	22738	53.2326	183
22723	22724	186.475	183
22723	22725	148.962	183
22723	22726	151.417	183
22723	22727	122.882	183
22723	22728	122.9	183
22723	22729	98.9901	183
22723	22730	66.2543	183
22723	22731	58.3664	183
22723	22732	28.5169	183
22723	22733	46.4929	183
22723	22734	54.1465	183
22723	22735	36.8735	183
22723	22736	38.033	183
22723	22737	46.6937	183
22723	22738	46.5401	183
22724	22725	204.122	183
22724	22726	138.666	183
22724	22727	108.653	183
22724	22728	155.241	183
22724	22729	90.0284	183
22724	22730	84.5432	183
22724	22731	64.5099	183
22724	22732	60.0353	183
22724	22733	69.4054	183
22724	22734	43.9683	183
22724	22735	29.1105	183
22724	22736	37.7469	183
22724	22737	51.9291	183
22724	22738	42.9598	183
22725	22726	255.918	183
22725	22727	185.438	183
22725	22728	142.189	183
22725	22729	81.2641	183
22725	22730	77.1291	183
22725	22731	70.463	183
22725	22732	63.1164	183
22725	22733	76.5392	183
22725	22734	49.0264	183
22725	22735	52.8623	183
22725	22736	44.2757	183
22725	22737	49.6311	183
22725	22738	39.9782	183
22726	22727	337.781	183
22726	22728	199.413	183
22726	22729	104.307	183
22726	22730	81.304	183
22726	22731	50.1371	183
22726	22732	81.654	183
22726	22733	60.5116	183
22726	22734	46.5121	183
22726	22735	63.3491	183
22726	22736	31.1149	183
22726	22737	36.6223	183
22726	22738	30.7524	183
22727	22728	152.314	183
22727	22729	142.311	183
22727	22730	128.194	183
22727	22731	78.3633	183
22727	22732	64.7936	183
22727	22733	52.382	183
22727	22734	68.3038	183
22727	22735	51.4109	183
22727	22736	53.8693	183
22727	22737	56.611	183
22727	22738	66.5522	183
22728	22729	171.779	183
22728	22730	144.553	183
22728	22731	158.256	183
22728	22732	58.9116	183
22728	22733	19.646	183
22728	22734	89.8862	183
22728	22735	28.5657	183
22728	22736	58.9279	183
22728	22737	42.4643	183
22728	22738	66.5617	183
22729	22730	236.911	183
22729	22731	136.937	183
22729	22732	128.117	183
22729	22733	78.4869	183
22729	22734	79.9286	183
22729	22735	71.7859	183
22729	22736	74.857	183
22729	22737	68.406	183
22729	22738	69.696	183
22730	22731	265.644	183
22730	22732	189.58	183
22730	22733	115.421	183
22730	22734	112.143	183
22730	22735	107.482	183
22730	22736	98.359	183
22730	22737	97.1749	183
22730	22738	86.778	183
22731	22732	188.85	183
22731	22733	143.062	183
22731	22734	145.139	183
22731	22735	135.661	183
22731	22736	123.936	183
22731	22737	87.3892	183
22731	22738	84.2956	183
22732	22733	161.069	183
22732	22734	158.51	183
22732	22735	218.731	183
22732	22736	113.293	183
22732	22737	142.323	183
22732	22738	120.982	183
22733	22734	359.823	183
22733	22735	221.039	183
22733	22736	159.81	183
22733	22737	126.567	183
22733	22738	124.757	183
22734	22735	161.811	183
22734	22736	174.052	183
22734	22737	142.988	183
22734	22738	114.683	183
22735	22736	246.258	183
22735	22737	155.01	183
22735	22738	159.764	183
22736	22737	306.627	183
22736	22738	198.628	183
22737	22738	224.302	183
22706	22708	341.06	343
22706	22709	243.749	343
22706	22710	144.506	343
22706	22711	113.566	343
22706	22712	109.358	343
22706	22713	97.1648	343
22706	22714	89.0938	343
22706	22716	100.331	343
22706	22717	78.6817	343
22706	22718	55.1369	343
22706	22719	61.6916	343
22706	22720	49.1745	343
22706	22721	40.0854	343
22706	22722	40.5977	343
22706	22723	38.3247	343
22706	22724	43.6477	343
22706	22725	35.3872	343
22706	22726	29.6903	343
22706	22727	38.6654	343
22706	22728	31.5365	343
22706	22729	26.6917	343
22706	22730	22.2502	343
22706	22731	18.459	343
22706	22732	14.8874	343
22706	22733	15.7933	343
22706	22734	12.4062	343
22706	22735	15.3755	343
22706	22736	19.3106	343
22706	22737	14.9141	343
22706	22738	15.1631	343
22708	22709	299.966	343
22708	22710	227.348	343
22708	22711	176.09	343
22708	22712	162.852	343
22708	22713	132.781	343
22708	22714	110.932	343
22708	22716	124.923	343
22708	22717	96.2909	343
22708	22718	84.8452	343
22708	22719	66.6187	343
22708	22720	72.2668	343
22708	22721	56.8351	343
22708	22722	41.9385	343
22708	22723	44.3894	343
22708	22724	54.0817	343
22708	22725	52.9678	343
22708	22726	40.7568	343
22708	22727	43.2397	343
22708	22728	54.7905	343
22708	22729	29.5415	343
22708	22730	25.7711	343
22708	22731	18.7075	343
22708	22732	17.2432	343
22708	22733	16.0974	343
22708	22734	19.1592	343
22708	22735	20.7767	343
22708	22736	19.5705	343
22708	22737	18.8445	343
22708	22738	18.1897	343
22709	22710	199.67	343
22709	22711	208.804	343
22709	22712	181.522	343
22709	22713	123.15	343
22709	22714	138.493	343
22709	22716	103.974	343
22709	22717	105.128	343
22709	22718	103.394	343
22709	22719	86.5241	343
22709	22720	89.4997	343
22709	22721	57.2979	343
22709	22722	64.4343	343
22709	22723	59.788	343
22709	22724	49.0896	343
22709	22725	50.7768	343
22709	22726	68.3742	343
22709	22727	41.4511	343
22709	22728	18.1565	343
22709	22729	40.9792	343
22709	22730	23.7901	343
22709	22731	31.8822	343
22709	22732	12.8567	343
22709	22733	37.0981	343
22709	22734	32.1417	343
22709	22735	26.5564	343
22709	22736	25.0147	343
22709	22737	18.7341	343
22709	22738	22.4481	343
22710	22711	255.746	343
22710	22712	136.117	343
22710	22713	143.918	343
22710	22714	166.035	343
22710	22716	124.651	343
22710	22717	118.569	343
22710	22718	128.616	343
22710	22719	92.205	343
22710	22720	76.9543	343
22710	22721	63.7858	343
22710	22722	60.3703	343
22710	22723	61.4381	343
22710	22724	75.6666	343
22710	22725	48.3131	343
22710	22726	54.6475	343
22710	22727	61.5262	343
22710	22728	37.3151	343
22710	22729	29.4771	343
22710	22730	24.4466	343
22710	22731	35.4922	343
22710	22732	13.2115	343
22710	22733	22.4247	343
22710	22734	40.3685	343
22710	22735	22.7411	343
22710	22736	17.1367	343
22710	22737	40.1064	343
22710	22738	40.3683	343
22711	22712	181.485	343
22711	22713	171.103	343
22711	22714	140.307	343
22711	22716	158.004	343
22711	22717	116.228	343
22711	22718	111.994	343
22711	22719	101.849	343
22711	22720	85.6491	343
22711	22721	62.1945	343
22711	22722	58.2566	343
22711	22723	60.0765	343
22711	22724	58.461	343
22711	22725	48.9922	343
22711	22726	49.4782	343
22711	22727	50.3927	343
22711	22728	61.4893	343
22711	22729	29.8914	343
22711	22730	29.5576	343
22711	22731	26.3012	343
22711	22732	31.26	343
22711	22733	27.2878	343
22711	22734	27.9108	343
22711	22735	32.285	343
22711	22736	15.2054	343
22711	22737	22.7753	343
22711	22738	17.5438	343
22712	22713	245.822	343
22712	22714	186.494	343
22712	22716	157.512	343
22712	22717	155.376	343
22712	22718	138.497	343
22712	22719	100.978	343
22712	22720	104.04	343
22712	22721	81.0147	343
22712	22722	71.1997	343
22712	22723	80.2225	343
22712	22724	42.4952	343
22712	22725	70.6548	343
22712	22726	55.2432	343
22712	22727	44.6542	343
22712	22728	66.0132	343
22712	22729	29.7984	343
22712	22730	26.6141	343
22712	22731	35.4191	343
22712	22732	41.5504	343
22712	22733	31.7367	343
22712	22734	25.969	343
22712	22735	32.1846	343
22712	22736	50.5268	343
22712	22737	28.3805	343
22712	22738	20.4041	343
22713	22714	160.634	343
22713	22716	186.063	343
22713	22717	151.421	343
22713	22718	111.989	343
22713	22719	108.003	343
22713	22720	93.6997	343
22713	22721	76.9016	343
22713	22722	62.1749	343
22713	22723	61.138	343
22713	22724	64.8391	343
22713	22725	58.3336	343
22713	22726	77.0393	343
22713	22727	65.9354	343
22713	22728	48.7369	343
22713	22729	34.222	343
22713	22730	32.7482	343
22713	22731	36.4509	343
22713	22732	35.7889	343
22713	22733	28.6378	343
22713	22734	25.5636	343
22713	22735	31.6821	343
22713	22736	26.1124	343
22713	22737	24.2124	343
22713	22738	23.4332	343
22714	22716	247.026	343
22714	22717	151.08	343
22714	22718	175.833	343
22714	22719	103.545	343
22714	22720	131.922	343
22714	22721	81.6784	343
22714	22722	43.2242	343
22714	22723	64.9357	343
22714	22724	53.3162	343
22714	22725	46.4678	343
22714	22726	79.4181	343
22714	22727	52.5233	343
22714	22728	17.2548	343
22714	22729	23.3664	343
22714	22730	24.3477	343
22714	22731	35.3486	343
22714	22732	24.4363	343
22714	22733	29.0341	343
22714	22734	20.3636	343
22714	22735	25.2375	343
22714	22736	19.8103	343
22714	22737	32.6401	343
22714	22738	31.9998	343
22716	22717	246.97	343
22716	22718	128.124	343
22716	22719	140.612	343
22716	22720	89.9185	343
22716	22721	91.9805	343
22716	22722	52.7324	343
22716	22723	59.4149	343
22716	22724	67.546	343
22716	22725	52.3288	343
22716	22726	89.4351	343
22716	22727	59.1481	343
22716	22728	38.8622	343
22716	22729	48.2416	343
22716	22730	43.0865	343
22716	22731	28.4336	343
22716	22732	55.0369	343
22716	22733	23.3544	343
22716	22734	45.8641	343
22716	22735	28.4207	343
22716	22736	17.8472	343
22716	22737	23.3908	343
22716	22738	36.0359	343
22717	22718	196.474	343
22717	22719	123.82	343
22717	22720	135.363	343
22717	22721	89.221	343
22717	22722	62.4208	343
22717	22723	63.5685	343
22717	22724	75.5141	343
22717	22725	84.5761	343
22717	22726	81.8062	343
22717	22727	90.4364	343
22717	22728	46.0023	343
22717	22729	40.233	343
22717	22730	34.7746	343
22717	22731	40.3892	343
22717	22732	19.0017	343
22717	22733	31.792	343
22717	22734	20.359	343
22717	22735	28.0353	343
22717	22736	23.767	343
22717	22737	20.7662	343
22717	22738	21.3284	343
22718	22719	192.779	343
22718	22720	175.56	343
22718	22721	136.399	343
22718	22722	87.8925	343
22718	22723	74.6318	343
22718	22724	75.4182	343
22718	22725	85.9558	343
22718	22726	63.8299	343
22718	22727	77.3924	343
22718	22728	79.3249	343
22718	22729	49.5793	343
22718	22730	39.3611	343
22718	22731	39.2874	343
22718	22732	25.9247	343
22718	22733	30.8026	343
22718	22734	31.2057	343
22718	22735	35.6996	343
22718	22736	37.8305	343
22718	22737	25.1841	343
22718	22738	26.4047	343
22719	22720	240.026	343
22719	22721	164.426	343
22719	22722	111.018	343
22719	22723	104.803	343
22719	22724	90.2131	343
22719	22725	94.5366	343
22719	22726	99.2334	343
22719	22727	74.7432	343
22719	22728	43.1198	343
22719	22729	47.8498	343
22719	22730	45.6339	343
22719	22731	41.0134	343
22719	22732	47.4962	343
22719	22733	36.2783	343
22719	22734	29.6852	343
22719	22735	40.294	343
22719	22736	32.179	343
22719	22737	22.8637	343
22719	22738	22.2133	343
22720	22721	238.066	343
22720	22722	117.148	343
22720	22723	121.396	343
22720	22724	98.0912	343
22720	22725	107.766	343
22720	22726	106.264	343
22720	22727	93.5154	343
22720	22728	77.8273	343
22720	22729	35.1313	343
22720	22730	49.5428	343
22720	22731	40.7589	343
22720	22732	56.0766	343
22720	22733	36.4319	343
22720	22734	35.4508	343
22720	22735	41.9386	343
22720	22736	29.1577	343
22720	22737	31.6986	343
22720	22738	22.7897	343
22721	22722	213.477	343
22721	22723	163.711	343
22721	22724	122.009	343
22721	22725	107.585	343
22721	22726	123.214	343
22721	22727	179.274	343
22721	22728	123.143	343
22721	22729	82.1714	343
22721	22730	55.0429	343
22721	22731	37.6059	343
22721	22732	22.7472	343
22721	22733	37.3233	343
22721	22734	31.5934	343
22721	22735	36.5447	343
22721	22736	29.5056	343
22721	22737	37.7497	343
22721	22738	30.8912	343
22722	22723	298.894	343
22722	22724	185.494	343
22722	22725	175.204	343
22722	22726	117.369	343
22722	22727	127.214	343
22722	22728	119.001	343
22722	22729	70.983	343
22722	22730	60.8276	343
22722	22731	53.4841	343
22722	22732	36.1134	343
22722	22733	41.8867	343
22722	22734	50.1576	343
22722	22735	31.0813	343
22722	22736	44.8912	343
22722	22737	40.9288	343
22722	22738	41.1609	343
22723	22724	225.647	343
22723	22725	197.407	343
22723	22726	166.305	343
22723	22727	119.041	343
22723	22728	105.349	343
22723	22729	73.4936	343
22723	22730	60.8136	343
22723	22731	64.4662	343
22723	22732	27.1266	343
22723	22733	46.0437	343
22723	22734	45.2111	343
22723	22735	56.0321	343
22723	22736	38.4848	343
22723	22737	40.351	343
22723	22738	39.4698	343
22724	22725	231.315	343
22724	22726	177.675	343
22724	22727	191.491	343
22724	22728	188.723	343
22724	22729	81.6402	343
22724	22730	82.4269	343
22724	22731	59.8346	343
22724	22732	44.5452	343
22724	22733	52.9266	343
22724	22734	49.4947	343
22724	22735	30.6705	343
22724	22736	34.3068	343
22724	22737	36.5113	343
22724	22738	32.4071	343
22725	22726	238.235	343
22725	22727	198.989	343
22725	22728	118.09	343
22725	22729	78.0549	343
22725	22730	69.7139	343
22725	22731	71.5892	343
22725	22732	45.7918	343
22725	22733	45.6214	343
22725	22734	61.3876	343
22725	22735	49.3495	343
22725	22736	32.9265	343
22725	22737	40.6155	343
22725	22738	46.0603	343
22726	22727	298.204	343
22726	22728	144.817	343
22726	22729	78.8293	343
22726	22730	101.315	343
22726	22731	72.2995	343
22726	22732	56.2996	343
22726	22733	59.3843	343
22726	22734	46.9164	343
22726	22735	49.8391	343
22726	22736	37.1654	343
22726	22737	41.0185	343
22726	22738	54.4164	343
22727	22728	154.931	343
22727	22729	102.572	343
22727	22730	91.6115	343
22727	22731	96.7301	343
22727	22732	87.7655	343
22727	22733	49.6567	343
22727	22734	77.2013	343
22727	22735	40.2859	343
22727	22736	49.8056	343
22727	22737	35.5243	343
22727	22738	29.7969	343
22728	22729	215.965	343
22728	22730	176.471	343
22728	22731	125.123	343
22728	22732	163.384	343
22728	22733	53.833	343
22728	22734	40.0451	343
22728	22735	59.5555	343
22728	22736	84.1471	343
22728	22737	70.0219	343
22728	22738	62.9276	343
22729	22730	276.954	343
22729	22731	188.269	343
22729	22732	108.458	343
22729	22733	102.724	343
22729	22734	88.5741	343
22729	22735	85.1307	343
22729	22736	105.511	343
22729	22737	88.5021	343
22729	22738	70.067	343
22730	22731	287.057	343
22730	22732	156.926	343
22730	22733	153.897	343
22730	22734	114.627	343
22730	22735	88.0389	343
22730	22736	103.66	343
22730	22737	98.1001	343
22730	22738	88.7954	343
22731	22732	208.14	343
22731	22733	131.768	343
22731	22734	138.292	343
22731	22735	124.912	343
22731	22736	101.243	343
22731	22737	111.685	343
22731	22738	93.3102	343
22732	22733	177.89	343
22732	22734	147.451	343
22732	22735	159.314	343
22732	22736	174.341	343
22732	22737	138.832	343
22732	22738	122.786	343
22733	22734	361.941	343
22733	22735	209.969	343
22733	22736	155.077	343
22733	22737	139.705	343
22733	22738	122.022	343
22734	22735	218.667	343
22734	22736	141.606	343
22734	22737	150.126	343
22734	22738	143.58	343
22735	22736	232.479	343
22735	22737	174.109	343
22735	22738	155.446	343
22736	22737	288.61	343
22736	22738	199.404	343
22737	22738	263.325	343
22706	22708	389.653	755
22706	22709	272.773	755
22706	22710	184.704	755
22706	22711	154.705	755
22706	22712	115.355	755
22706	22713	128.779	755
22706	22714	115.52	755
22706	22716	74.8458	755
22706	22717	108.051	755
22706	22718	82.9247	755
22706	22719	84.2289	755
22706	22720	64.6153	755
22706	22721	51.7522	755
22706	22722	61.5381	755
22706	22723	51.6132	755
22706	22724	47.3828	755
22706	22725	51.5513	755
22706	22726	50.8976	755
22706	22727	53.2564	755
22706	22728	34.6965	755
22706	22729	27.4845	755
22706	22730	29.6162	755
22706	22731	25.9566	755
22706	22732	14.2676	755
22706	22733	19.9516	755
22706	22734	20.6713	755
22706	22735	20.6493	755
22706	22736	17.7894	755
22706	22737	24.858	755
22706	22738	21.1719	755
22708	22709	353.532	755
22708	22710	202.66	755
22708	22711	189.453	755
22708	22712	156.033	755
22708	22713	157.666	755
22708	22714	153.478	755
22708	22716	122.14	755
22708	22717	139.138	755
22708	22718	106.958	755
22708	22719	88.329	755
22708	22720	80.4087	755
22708	22721	64.7688	755
22708	22722	68.3942	755
22708	22723	64.662	755
22708	22724	45.7613	755
22708	22725	74.7976	755
22708	22726	58.7911	755
22708	22727	62.9804	755
22708	22728	45.8756	755
22708	22729	28.1969	755
22708	22730	33.7784	755
22708	22731	15.6103	755
22708	22732	24.7883	755
22708	22733	22.8001	755
22708	22734	20.7418	755
22708	22735	20.2592	755
22708	22736	24.5438	755
22708	22737	26.0545	755
22708	22738	26.5551	755
22709	22710	239.004	755
22709	22711	171.237	755
22709	22712	164.216	755
22709	22713	179.693	755
22709	22714	82.8347	755
22709	22716	155.813	755
22709	22717	121.272	755
22709	22718	119.949	755
22709	22719	102.137	755
22709	22720	77.676	755
22709	22721	106.766	755
22709	22722	82.7372	755
22709	22723	103.372	755
22709	22724	91.736	755
22709	22725	84.3435	755
22709	22726	49.6524	755
22709	22727	54.0088	755
22709	22728	34.9868	755
22709	22729	27.2881	755
22709	22730	36.3146	755
22709	22731	41.878	755
22709	22732	10.2308	755
22709	22733	11.7053	755
22709	22734	18.1913	755
22709	22735	48.8624	755
22709	22736	26.4934	755
22709	22737	33.5768	755
22709	22738	41.4042	755
22710	22711	266.877	755
22710	22712	245.046	755
22710	22713	181.743	755
22710	22714	160.356	755
22710	22716	160.241	755
22710	22717	150.395	755
22710	22718	124.661	755
22710	22719	86.922	755
22710	22720	101.4	755
22710	22721	77.8371	755
22710	22722	66.3191	755
22710	22723	86.8547	755
22710	22724	69.3701	755
22710	22725	63.7799	755
22710	22726	113.218	755
22710	22727	74.2565	755
22710	22728	33.8646	755
22710	22729	57.7781	755
22710	22730	36.9998	755
22710	22731	37.027	755
22710	22732	34.0403	755
22710	22733	25.9643	755
22710	22734	29.3465	755
22710	22735	37.6211	755
22710	22736	30.719	755
22710	22737	22.5693	755
22710	22738	21.2905	755
22711	22712	225.549	755
22711	22713	180.869	755
22711	22714	158.641	755
22711	22716	126.596	755
22711	22717	154.835	755
22711	22718	133.87	755
22711	22719	117.545	755
22711	22720	123.374	755
22711	22721	90.5586	755
22711	22722	75.6257	755
22711	22723	94.987	755
22711	22724	88.7313	755
22711	22725	74.7825	755
22711	22726	77.5806	755
22711	22727	62.6878	755
22711	22728	64.9743	755
22711	22729	55.428	755
22711	22730	39.9317	755
22711	22731	39.2599	755
22711	22732	32.6557	755
22711	22733	32.8336	755
22711	22734	24.6337	755
22711	22735	28.3572	755
22711	22736	28.1882	755
22711	22737	25.9816	755
22711	22738	20.4245	755
22712	22713	239.709	755
[truncated: 324 more rows]

## Sheet: Boxplot_SuppFig5c_kirre-D1_kirr
bin1	bin2	hic_ice_normalized_counts	type
22620	22661	7.24099	wt
22620	22662	14.8989	wt
22620	22663	16.1675	wt
22620	22665	2.70328	wt
22620	22666	11.5249	wt
22620	22667	2.70321	wt
22620	22668	12.5743	wt
22620	22669	12.1761	wt
22620	22670	3.67888	wt
22620	22671	4.2938	wt
22620	22672	3.69804	wt
22620	22673	8.97023	wt
22620	22674	9.70613	wt
22620	22675	4.06019	wt
22620	22676	3.96187	wt
22620	22677	8.10769	wt
22620	22678	7.26781	wt
22620	22679	4.49523	wt
22620	22681	6.51637	wt
22620	22682	14.044	wt
22620	22684	3.09481	wt
22620	22685	3.31364	wt
22620	22687	2.36955	wt
22620	22688	10.4165	wt
22620	22690	8.09461	wt
22620	22691	12.8062	wt
22620	22696	8.53177	wt
22620	22697	4.54975	wt
22621	22661	4.72615	wt
22621	22662	8.6439	wt
22621	22663	12.6629	wt
22621	22664	9.90853	wt
22621	22665	3.52882	wt
22621	22666	3.76112	wt
22621	22667	7.05745	wt
22621	22668	3.28286	wt
22621	22671	2.80254	wt
22621	22672	9.65475	wt
22621	22674	12.6703	wt
22621	22675	5.30011	wt
22621	22677	5.29183	wt
22621	22679	5.86801	wt
22621	22680	4.23005	wt
22621	22681	8.50638	wt
22621	22682	3.66657	wt
22621	22684	8.07983	wt
22621	22685	4.32558	wt
22621	22686	8.77781	wt
22621	22687	6.18634	wt
22621	22688	13.5976	wt
22621	22689	7.56443	wt
22621	22690	5.2833	wt
22621	22691	16.7171	wt
22621	22692	14.4278	wt
22621	22693	39.8475	wt
22621	22695	4.8688	wt
22621	22697	5.93918	wt
22622	22661	3.67535	wt
22622	22662	21.8466	wt
22622	22663	19.6949	wt
22622	22664	7.7055	wt
22622	22665	8.2327	wt
22622	22666	8.77466	wt
22622	22667	8.23248	wt
22622	22668	7.65888	wt
22622	22669	4.1202	wt
22622	22670	3.73462	wt
22622	22671	2.17943	wt
22622	22672	7.50814	wt
22622	22673	9.10613	wt
22622	22674	4.9266	wt
22622	22675	4.1217	wt
22622	22676	4.02189	wt
22622	22677	8.23053	wt
22622	22678	7.37793	wt
22622	22679	6.845	wt
22622	22680	3.28955	wt
22622	22681	6.6151	wt
22622	22682	2.85135	wt
22622	22683	5.43575	wt
22622	22684	6.28339	wt
22622	22685	3.36384	wt
22622	22689	2.94129	wt
22622	22695	3.78628	wt
22622	22697	2.30934	wt
22623	22661	5.86397	wt
22623	22662	24.1311	wt
22623	22663	10.4743	wt
22623	22664	6.147	wt
22623	22667	4.37827	wt
22623	22668	4.07321	wt
22623	22670	5.95853	wt
22623	22671	3.47724	wt
22623	22672	11.9791	wt
22623	22674	11.7905	wt
22623	22675	6.57612	wt
22623	22677	6.56584	wt
22623	22679	7.28073	wt
22623	22682	4.54929	wt
22623	22684	5.01253	wt
22623	22685	5.36696	wt
22623	22687	11.5136	wt
22623	22688	8.43562	wt
22623	22689	4.69278	wt
22623	22690	6.55525	wt
22623	22692	17.9013	wt
22623	22693	49.4407	wt
22623	22695	6.04096	wt
22623	22696	6.90928	wt
22623	22697	3.68452	wt
22624	22661	8.81292	wt
22624	22662	16.1184	wt
22624	22663	10.4945	wt
22624	22664	3.07943	wt
22624	22665	6.58024	wt
22624	22666	9.35123	wt
22624	22667	8.77343	wt
22624	22668	4.08107	wt
22624	22669	13.1728	wt
22624	22670	5.97002	wt
22624	22671	10.4519	wt
22624	22672	9.00168	wt
22624	22673	7.27836	wt
22624	22674	3.93774	wt
22624	22675	3.2944	wt
22624	22676	16.0731	wt
22624	22677	3.28925	wt
22624	22678	5.89704	wt
22624	22679	1.82369	wt
22624	22680	7.88783	wt
22624	22681	5.28733	wt
22624	22682	4.55807	wt
22624	22683	4.3447	wt
22624	22684	10.0444	wt
22624	22685	2.68866	wt
22624	22686	5.45604	wt
22624	22687	1.92263	wt
22624	22688	8.45189	wt
22624	22689	2.35092	wt
22624	22690	9.85185	wt
22624	22691	10.3909	wt
22624	22692	17.9358	wt
22624	22694	13.0539	wt
22624	22695	6.05261	wt
22624	22696	10.3839	wt
22624	22697	3.69163	wt
22625	22661	4.8894	wt
22625	22662	15.6493	wt
22625	22663	4.36676	wt
22625	22664	30.7524	wt
22625	22665	14.6029	wt
22625	22666	3.89104	wt
22625	22667	3.65062	wt
22625	22668	3.39626	wt
22625	22669	5.48119	wt
22625	22670	9.93649	wt
22625	22671	2.89934	wt
22625	22672	19.9765	wt
22625	22673	12.1141	wt
22625	22674	9.83094	wt
22625	22675	5.48319	wt
22625	22676	5.35041	wt
22625	22677	5.47463	wt
22625	22678	19.63	wt
22625	22679	3.03535	wt
22625	22680	4.37616	wt
22625	22681	8.80021	wt
22625	22682	7.58644	wt
22625	22683	7.2313	wt
22625	22684	12.5384	wt
22625	22687	6.40003	wt
22625	22688	14.0673	wt
22625	22689	3.91286	wt
22625	22690	5.46579	wt
22625	22693	41.2239	wt
22625	22695	5.03697	wt
22625	22696	11.522	wt
22625	22697	3.07217	wt
22626	22661	13.7269	wt
22626	22662	23.0137	wt
22626	22663	20.4327	wt
22626	22664	4.79649	wt
22626	22665	3.41644	wt
22626	22666	7.28269	wt
22626	22667	13.6654	wt
22626	22668	3.17832	wt
22626	22669	10.2589	wt
22626	22670	4.64942	wt
22626	22671	8.13985	wt
22626	22672	9.34727	wt
22626	22673	11.3367	wt
22626	22674	9.20007	wt
22626	22675	5.13132	wt
22626	22676	5.00707	wt
22626	22679	2.84057	wt
22626	22680	4.09534	wt
22626	22681	8.23548	wt
22626	22682	3.5498	wt
22626	22683	6.76725	wt
22626	22684	15.645	wt
22626	22686	8.49826	wt
22626	22688	6.58229	wt
22626	22689	7.32353	wt
22626	22690	5.11504	wt
22626	22694	20.3326	wt
22626	22695	4.71374	wt
22626	22696	5.39129	wt
22626	22697	5.75004	wt
22627	22661	24.628	wt
22627	22662	19.3043	wt
22627	22663	15.711	wt
22627	22664	7.3762	wt
22627	22665	2.62696	wt
22627	22666	5.59978	wt
22627	22667	2.62689	wt
22627	22668	4.88772	wt
22627	22669	3.94413	wt
22627	22670	7.15004	wt
22627	22671	8.34516	wt
22627	22672	14.3746	wt
22627	22673	17.434	wt
22627	22674	14.1482	wt
22627	22675	19.7278	wt
22627	22676	3.85002	wt
22627	22677	3.9394	wt
22627	22678	7.06263	wt
22627	22679	2.18416	wt
22627	22680	12.5959	wt
22627	22682	2.7295	wt
22627	22683	5.20346	wt
22627	22684	6.01487	wt
22627	22685	6.44018	wt
22627	22687	9.2106	wt
22627	22688	5.06123	wt
22627	22689	11.2624	wt
22627	22692	10.7405	wt
22627	22694	15.6341	wt
22627	22695	3.62448	wt
22627	22697	2.21065	wt
22628	22661	11.2269	wt
22628	22662	24.3835	wt
22628	22663	5.01341	wt
22628	22664	8.82659	wt
22628	22665	14.6697	wt
22628	22666	2.23362	wt
22628	22667	10.4781	wt
22628	22668	13.6472	wt
22628	22669	3.14644	wt
22628	22670	8.55596	wt
22628	22671	6.65739	wt
22628	22672	11.4674	wt
22628	22673	6.95401	wt
22628	22674	7.52451	wt
22628	22675	12.5904	wt
22628	22676	3.07137	wt
22628	22677	12.5707	wt
22628	22678	5.63424	wt
22628	22679	1.74242	wt
22628	22680	5.02421	wt
22628	22681	15.1551	wt
22628	22682	8.70989	wt
22628	22683	8.30216	wt
22628	22684	7.19758	wt
22628	22685	5.13768	wt
22628	22686	5.21289	wt
22628	22687	3.6739	wt
22628	22688	4.03762	wt
22628	22689	6.73845	wt
22628	22690	6.2752	wt
22628	22691	9.9278	wt
22628	22692	8.56827	wt
22628	22693	23.6643	wt
22628	22695	5.78288	wt
22628	22696	13.2282	wt
22628	22697	1.76356	wt
22629	22661	19.9302	wt
22629	22662	30.3761	wt
22629	22663	14.8332	wt
22629	22664	3.48202	wt
22629	22665	2.48017	wt
22629	22666	2.64344	wt
22629	22667	12.4005	wt
22629	22668	11.5365	wt
22629	22669	3.72374	wt
22629	22670	3.37526	wt
22629	22671	5.90915	wt
22629	22672	10.1785	wt
22629	22673	8.22991	wt
22629	22674	11.1314	wt
22629	22675	11.1753	wt
22629	22676	3.63489	wt
22629	22677	3.71928	wt
22629	22678	6.668	wt
22629	22679	14.4348	wt
22629	22680	2.97302	wt
22629	22681	5.97857	wt
22629	22682	15.4619	wt
22629	22683	4.91271	wt
22629	22684	2.83939	wt
22629	22685	9.12049	wt
22629	22686	6.16934	wt
22629	22687	8.69594	wt
22629	22689	2.65827	wt
22629	22690	3.71328	wt
22629	22692	10.1403	wt
22629	22695	13.6878	wt
22629	22697	4.17426	wt
22630	22661	20.2779	wt
22630	22662	29.14	wt
22630	22663	10.3488	wt
22630	22664	6.07333	wt
22630	22665	10.8148	wt
22630	22666	11.5267	wt
22630	22667	10.8145	wt
22630	22668	14.0854	wt
22630	22669	12.9899	wt
22630	22670	5.88711	wt
22630	22671	5.15335	wt
22630	22672	11.8355	wt
22630	22673	21.5318	wt
22630	22674	13.5907	wt
22630	22676	6.33996	wt
22630	22677	12.9743	wt
22630	22678	17.4454	wt
22630	22679	1.79837	wt
22630	22680	18.1493	wt
22630	22681	5.2139	wt
22630	22682	6.74215	wt
22630	22683	12.8531	wt
22630	22684	12.3811	wt
22630	22685	13.2566	wt
22630	22687	3.79185	wt
22630	22688	16.669	wt
22630	22689	11.5913	wt
22630	22690	3.23834	wt
22630	22692	8.84337	wt
22630	22694	12.8726	wt
22630	22695	11.9371	wt
22630	22696	3.41323	wt
22630	22697	5.46054	wt
22631	22662	28.6522	wt
22631	22663	33.5792	wt
22631	22664	6.56881	wt
22631	22665	23.3941	wt
22631	22666	4.98684	wt
22631	22667	14.0361	wt
22631	22668	8.70543	wt
22631	22669	7.02481	wt
22631	22670	6.3674	wt
22631	22671	22.2951	wt
22631	22672	12.8011	wt
22631	22673	15.5257	wt
22631	22674	4.19984	wt
22631	22675	7.02737	wt
22631	22676	6.8572	wt
22631	22677	7.01639	wt
22631	22678	12.5791	wt
22631	22680	16.8257	wt
22631	22681	11.2785	wt
22631	22682	4.86147	wt
22631	22685	5.73525	wt
22631	22686	11.6384	wt
22631	22687	4.10121	wt
22631	22688	9.01447	wt
22631	22689	5.0148	wt
22631	22690	14.0102	wt
22631	22692	19.1297	wt
22631	22695	6.45549	wt
22631	22696	7.3834	wt
22631	22697	7.8747	wt
22632	22661	14.3256	wt
22632	22662	37.6637	wt
22632	22663	35.1843	wt
22632	22664	22.5256	wt
22632	22665	5.34816	wt
22632	22666	11.4005	wt
22632	22667	2.67401	wt
22632	22668	9.95079	wt
22632	22669	4.01487	wt
22632	22670	14.5566	wt
22632	22671	6.37114	wt
22632	22672	7.3162	wt
22632	22673	8.87335	wt
22632	22674	12.0016	wt
22632	22675	4.01634	wt
22632	22676	7.83816	wt
22632	22677	4.01006	wt
22632	22678	28.7573	wt
22632	22679	8.89336	wt
22632	22680	6.41092	wt
22632	22681	6.44599	wt
22632	22682	5.55693	wt
22632	22683	15.8904	wt
22632	22684	21.4297	wt
22632	22685	6.5557	wt
22632	22686	6.65168	wt
22632	22687	14.0637	wt
22632	22688	5.15202	wt
22632	22689	5.7322	wt
22632	22690	4.00359	wt
22632	22691	12.6679	wt
22632	22692	10.9331	wt
22632	22695	3.68949	wt
22632	22696	8.43963	wt
22632	22697	6.75092	wt
22633	22661	21.9234	wt
22633	22662	38.4261	wt
22633	22663	29.3699	wt
22633	22664	30.6421	wt
22633	22665	5.45643	wt
22633	22666	2.90781	wt
22633	22667	10.9126	wt
22633	22668	7.61417	wt
22633	22669	16.3846	wt
22633	22670	14.8513	wt
22633	22671	15.1669	wt
22633	22672	7.46431	wt
22633	22674	7.34675	wt
22633	22675	4.09764	wt
22633	22676	11.9952	wt
22633	22677	8.18248	wt
22633	22678	14.6697	wt
22633	22679	15.8784	wt
22633	22680	19.6221	wt
22633	22681	6.57648	wt
22633	22682	8.50413	wt
22633	22683	5.40402	wt
22633	22684	3.12335	wt
22633	22685	3.34421	wt
22633	22687	4.78281	wt
22633	22688	10.5126	wt
22633	22689	5.84823	wt
22633	22690	4.08464	wt
22633	22691	12.9244	wt
22633	22692	11.1545	wt
22633	22693	30.807	wt
22633	22694	16.2367	wt
22633	22695	11.2925	wt
22633	22696	4.30524	wt
22633	22697	6.88758	wt
22634	22661	3.88786	wt
22634	22662	28.4429	wt
22634	22663	31.2505	wt
22634	22664	4.07552	wt
22634	22665	26.1262	wt
22634	22666	9.28202	wt
22634	22667	2.90283	wt
22634	22668	5.40115	wt
22634	22669	4.35844	wt
22634	22670	3.95056	wt
22634	22671	16.1381	wt
22634	22672	3.97113	wt
22634	22674	5.21146	wt
22634	22675	4.36002	wt
22634	22676	17.0178	wt
22634	22677	8.70642	wt
22634	22678	7.80452	wt
22634	22679	4.82719	wt
22634	22680	3.47976	wt
22634	22681	6.99759	wt
22634	22682	9.04867	wt
22634	22683	5.75005	wt
22634	22684	3.32335	wt
22634	22685	14.2334	wt
22634	22686	7.22087	wt
22634	22687	7.63359	wt
22634	22688	5.59289	wt
22634	22689	3.11136	wt
22634	22690	4.34619	wt
22634	22692	23.7374	wt
22634	22695	4.00521	wt
22634	22696	4.58091	wt
22634	22697	9.77148	wt
22635	22661	8.83977	wt
22635	22662	84.8795	wt
22635	22663	39.4743	wt
22635	22664	9.26644	wt
22635	22665	6.6003	wt
22635	22666	7.03479	wt
22635	22667	13.2002	wt
22635	22668	24.561	wt
22635	22669	9.90971	wt
22635	22670	8.98232	wt
22635	22671	5.24185	wt
22635	22672	9.0291	wt
22635	22674	17.7738	wt
22635	22675	9.91332	wt
22635	22676	9.67326	wt
22635	22679	5.48775	wt
22635	22680	7.91187	wt
22635	22682	13.7159	wt
22635	22683	13.0738	wt
22635	22687	17.3564	wt
22635	22692	26.9857	wt
22635	22693	74.5306	wt
22635	22695	27.3197	wt
22635	22696	10.4156	wt
22635	22697	5.55431	wt
22637	22661	21.1769	wt
22637	22662	58.0972	wt
22637	22664	22.199	wt
22637	22667	15.8115	wt
22637	22668	14.7098	wt
22637	22669	23.74	wt
22637	22670	21.5183	wt
22637	22671	25.1151	wt
22637	22672	43.2609	wt
22637	22675	23.7487	wt
22637	22682	16.4291	wt
22637	22686	39.3315	wt
22637	22688	30.464	wt
22637	22690	23.6733	wt
22637	22694	94.1027	wt
22637	22696	24.9519	wt
22638	22661	36.1408	wt
22638	22662	92.5398	wt
22638	22663	38.7331	wt
22638	22664	30.3082	wt
22638	22665	16.1909	wt
22638	22666	5.75225	wt
22638	22667	26.9841	wt
22638	22668	20.0832	wt
22638	22669	16.2061	wt
22638	22670	7.34472	wt
22638	22671	4.28619	wt
22638	22672	7.38298	wt
22638	22674	9.68894	wt
22638	22675	8.10599	wt
22638	22676	7.9097	wt
22638	22678	14.5099	wt
22638	22679	4.48726	wt
22638	22680	6.46943	wt
22638	22682	5.60764	wt
22638	22684	18.5359	wt
22638	22685	6.61554	wt
22638	22686	13.4248	wt
22638	22687	4.73069	wt
22638	22688	10.3981	wt
22638	22689	5.78451	wt
22638	22693	60.9427	wt
22638	22695	7.44633	wt
22638	22696	8.51666	wt
22638	22697	18.1667	wt
22639	22661	25.6161	wt
22639	22662	83.4526	wt
22639	22663	54.335	wt
22639	22664	13.4262	wt
22639	22665	4.78162	wt
22639	22666	5.09639	wt
22639	22667	9.56298	wt
22639	22668	15.5692	wt
22639	22669	10.7687	wt
22639	22670	6.50729	wt
22639	22671	15.1899	wt
22639	22672	16.3529	wt
22639	22673	15.8667	wt
22639	22674	15.0224	wt
22639	22675	10.7726	wt
22639	22676	10.5118	wt
22639	22677	10.7558	wt
22639	22678	6.42774	wt
22639	22679	9.93908	wt
22639	22680	5.73179	wt
22639	22681	11.5263	wt
22639	22682	4.96827	wt
22639	22683	4.73569	wt
22639	22684	19.1596	wt
22639	22685	2.93062	wt
22639	22686	5.94705	wt
22639	22687	10.4783	wt
22639	22688	13.8188	wt
22639	22689	10.2499	wt
22639	22690	3.57948	wt
22639	22692	9.77497	wt
22639	22693	26.997	wt
22639	22694	14.2286	wt
22639	22695	3.29865	wt
22639	22696	7.5456	wt
22639	22697	6.03578	wt
22641	22661	53.9121	wt
22641	22662	123.253	wt
22641	22663	41.2708	wt
22641	22665	11.5011	wt
22641	22666	12.2582	wt
22641	22667	11.5008	wt
22641	22668	5.34975	wt
22641	22669	8.63391	wt
22641	22670	7.82592	wt
22641	22671	22.835	wt
22641	22672	7.86668	wt
22641	22675	8.63706	wt
22641	22676	16.8558	wt
22641	22677	8.62356	wt
22641	22678	15.4605	wt
22641	22679	4.78125	wt
22641	22680	13.7866	wt
22641	22681	27.724	wt
22641	22682	5.97503	wt
22641	22684	6.58344	wt
22641	22686	14.3043	wt
22641	22688	11.0793	wt
22641	22689	30.8174	wt
22641	22690	8.60965	wt
22641	22694	34.2238	wt
22641	22695	7.93418	wt
22641	22697	4.83924	wt
22642	22661	26.4776	wt
22642	22662	86.7637	wt
22642	22663	47.2946	wt
22642	22664	4.62593	wt
22642	22665	6.58991	wt
22642	22666	14.0474	wt
22642	22667	19.7692	wt
22642	22668	15.3265	wt
22642	22669	29.6823	wt
22642	22670	4.48409	wt
22642	22671	18.3176	wt
22642	22672	27.0447	wt
22642	22673	10.9336	wt
22642	22674	14.7882	wt
22642	22675	14.8466	wt
22642	22676	19.3161	wt
22642	22677	14.8234	wt
22642	22678	8.85855	wt
22642	22679	19.1769	wt
22642	22680	3.94971	wt
22642	22681	7.94264	wt
22642	22682	3.42357	wt
22642	22683	13.0532	wt
22642	22684	3.77218	wt
22642	22685	4.03891	wt
22642	22686	8.19607	wt
22642	22687	2.88818	wt
22642	22688	6.34823	wt
22642	22689	7.06311	wt
22642	22690	4.93316	wt
22642	22692	13.4716	wt
22642	22695	13.6384	wt
22642	22696	5.19958	wt
22642	22697	2.77279	wt
22643	22661	35.4872	wt
22643	22662	69.3298	wt
22643	22663	37.4564	wt
22643	22665	9.63522	wt
22643	22666	23.1064	wt
22643	22667	26.4962	wt
22643	22668	20.1682	wt
22643	22669	10.8498	wt
22643	22670	6.55627	wt
22643	22671	15.3043	wt
22643	22672	16.476	wt
22643	22673	23.9793	wt
22643	22674	2.16221	wt
22643	22675	3.61791	wt
22643	22676	7.0606	wt
22643	22677	10.8368	wt
22643	22678	19.4284	wt
22643	22679	2.00278	wt
22643	22680	8.66241	wt
22643	22682	5.00567	wt
22643	22683	19.0854	wt
22643	22684	2.75768	wt
22643	22685	11.8107	wt
22643	22686	5.99181	wt
22643	22687	12.6686	wt
22643	22688	4.64093	wt
22643	22689	7.74532	wt
22643	22690	3.60643	wt
22643	22691	11.4112	wt
22643	22692	19.6971	wt
22643	22694	14.3357	wt
22643	22695	9.97046	wt
22643	22696	3.8012	wt
22643	22697	8.10828	wt
22644	22661	44.7526	wt
22644	22662	58.4645	wt
22644	22663	39.9688	wt
22644	22664	6.70181	wt
22644	22665	14.3207	wt
22644	22667	4.77343	wt
22644	22668	22.2042	wt
22644	22669	7.16704	wt
22644	22670	12.9926	wt
22644	22671	3.79109	wt
22644	22672	6.53015	wt
22644	22673	31.68	wt
22644	22674	25.7092	wt
22644	22675	7.16965	wt
22644	22676	6.99603	wt
22644	22677	7.15845	wt
22644	22679	7.93786	wt
22644	22680	11.4443	wt
22644	22682	4.9599	wt
22644	22684	21.8597	wt
22644	22685	5.85136	wt
22644	22686	11.874	wt
22644	22687	8.36848	wt
22644	22688	9.19698	wt
22644	22689	10.2327	wt
22644	22696	7.53288	wt
22644	22697	4.01707	wt
22645	22661	23.3547	wt
22645	22662	53.3934	wt
22645	22663	17.8785	wt
22645	22664	20.9846	wt
22645	22665	7.47344	wt
22645	22666	18.586	wt
22645	22667	7.47324	wt
22645	22668	25.4927	wt
22645	22669	7.48043	wt
22645	22670	6.78039	wt
22645	22671	13.849	wt
22645	22672	10.2236	wt
22645	22673	8.26632	wt
22645	22674	17.889	wt
22645	22675	18.7079	wt
22645	22676	14.6039	wt
22645	22677	14.9429	wt
22645	22678	13.395	wt
22645	22679	22.7837	wt
22645	22680	11.9447	wt
22645	22681	6.00502	wt
22645	22682	7.76517	wt
22645	22683	9.86889	wt
22645	22684	11.4078	wt
22645	22685	12.2145	wt
22645	22686	6.19663	wt
22645	22687	17.4688	wt
22645	22688	14.3987	wt
22645	22689	8.01009	wt
22645	22690	11.1891	wt
22645	22692	10.1852	wt
22645	22694	14.8258	wt
22645	22695	10.3113	wt
22645	22696	7.86228	wt
22645	22697	16.7709	wt
22646	22661	45.6501	wt
22646	22662	31.3094	wt
22646	22663	33.9753	wt
22646	22664	15.9511	wt
22646	22665	17.0425	wt
22646	22666	6.05481	wt
22646	22667	5.68069	wt
22646	22668	10.5698	wt
22646	22669	8.52923	wt
22646	22670	7.73103	wt
22646	22671	13.5349	wt
22646	22672	15.5426	wt
22646	22673	18.8506	wt
22646	22674	20.3971	wt
22646	22676	24.9772	wt
22646	22677	8.51901	wt
22646	22678	15.273	wt
22646	22679	18.8931	wt
22646	22680	20.4291	wt
22646	22681	13.6939	wt
22646	22682	5.90259	wt
22646	22683	22.5051	wt
22646	22685	6.96349	wt
22646	22686	14.1309	wt
22646	22687	4.97951	wt
22646	22690	8.50527	wt
22646	22692	23.2265	wt
22646	22694	33.8089	wt
22646	22695	15.676	wt
22646	22696	8.96461	wt
22646	22697	4.78057	wt
22647	22661	19.6394	wt
22647	22662	52.0834	wt
22647	22663	35.0802	wt
22647	22664	20.5873	wt
22647	22665	17.5967	wt
22647	22666	6.25171	wt
22647	22667	2.93271	wt
22647	22668	8.18512	wt
22647	22669	17.6132	wt
22647	22670	27.9385	wt
22647	22671	13.9751	wt
22647	22672	20.0601	wt
22647	22674	23.6929	wt
22647	22675	8.80981	wt
22647	22676	8.59647	wt
22647	22677	30.7862	wt
22647	22678	7.88486	wt
22647	22679	17.0691	wt
22647	22680	17.5779	wt
22647	22681	7.06962	wt
22647	22682	6.09454	wt
22647	22683	5.80924	wt
22647	22684	6.71512	wt
22647	22685	7.18994	wt
22647	22686	14.5904	wt
22647	22687	10.2829	wt
22647	22688	5.65046	wt
22647	22689	9.43015	wt
22647	22690	21.9546	wt
22647	22692	11.9909	wt
22647	22693	33.1171	wt
22647	22694	17.4542	wt
22647	22696	4.62807	wt
22647	22697	17.2761	wt
22648	22661	38.9903	wt
22648	22662	64.1803	wt
22648	22663	31.3403	wt
22648	22664	28.6106	wt
22648	22665	17.4675	wt
22648	22666	6.20578	wt
22648	22667	23.2893	wt
22648	22668	18.9583	wt
22648	22669	17.4838	wt
22648	22671	11.5603	wt
22648	22672	15.9302	wt
22648	22673	9.66032	wt
22648	22674	10.4528	wt
22648	22675	21.8627	wt
22648	22676	17.0666	wt
22648	22677	4.36571	wt
22648	22678	23.4808	wt
22648	22679	7.26158	wt
22648	22680	20.9385	wt
22648	22681	7.01769	wt
22648	22682	9.07466	wt
22648	22683	11.5331	wt
22648	22685	10.7057	wt
22648	22686	7.24161	wt
22648	22687	5.10368	wt
22648	22688	5.60895	wt
22648	22689	3.12029	wt
22648	22690	4.35867	wt
22648	22692	23.8056	wt
22648	22694	17.3259	wt
22648	22695	16.0668	wt
22648	22696	9.18814	wt
22648	22697	12.2494	wt
22649	22661	39.7843	wt
22649	22662	49.7219	wt
22649	22663	37.9004	wt
22649	22664	19.4621	wt
22649	22665	19.8035	wt
22649	22666	14.7751	wt
22649	22667	15.8424	wt
22649	22668	18.4232	wt
22649	22669	11.8932	wt
22649	22670	2.69506	wt
22649	22671	15.7277	wt
22649	22672	21.6728	wt
22649	22673	13.1427	wt
22649	22674	19.5538	wt
22649	22675	5.94879	wt
22649	22676	2.90237	wt
22649	22677	14.8487	wt
22649	22678	5.32422	wt
22649	22679	8.23274	wt
22649	22680	7.12164	wt
22649	22681	4.77374	wt
22649	22682	4.11532	wt
22649	22683	3.92267	wt
22649	22684	9.06872	wt
22649	22685	7.28248	wt
22649	22686	4.92606	wt
22649	22687	10.4152	wt
22649	22688	3.81545	wt
22649	22689	14.8579	wt
22649	22690	2.96496	wt
22649	22691	9.38154	wt
22649	22692	8.09681	wt
22649	22694	11.7859	wt
22649	22695	5.46469	wt
22649	22696	3.12509	wt
22649	22697	11.6656	wt
22650	22661	35.5121	wt
22650	22662	43.3	wt
22650	22663	29.0731	wt
22650	22664	24.8174	wt
22650	22665	17.6769	wt
22650	22666	21.1957	wt
22650	22667	13.2574	wt
22650	22668	12.3336	wt
22650	22669	13.2701	wt
22650	22670	18.0424	wt
22650	22671	12.2839	wt
22650	22672	18.1363	wt
22650	22673	29.3285	wt
22650	22674	9.91706	wt
22650	22675	23.2312	wt
22650	22676	16.1919	wt
22650	22677	3.31355	wt
22650	22678	5.9406	wt
22650	22679	11.023	wt
22650	22680	18.5409	wt
22650	22681	10.6528	wt
22650	22682	9.18348	wt
22650	22683	13.1304	wt
22650	22684	5.0593	wt
22650	22685	5.41704	wt
22650	22687	5.81049	wt
22650	22688	12.7715	wt
22650	22689	4.73657	wt
22650	22690	3.30821	wt
22650	22691	10.4676	wt
22650	22692	9.03416	wt
22650	22693	24.951	wt
22650	22694	13.1503	wt
22650	22695	15.2433	wt
22650	22696	3.48687	wt
22650	22697	9.29724	wt
22651	22661	28.1945	wt
22651	22662	38.6749	wt
22651	22663	29.3775	wt
22651	22664	34.4813	wt
22651	22665	31.5775	wt
22651	22666	14.9584	wt
22651	22667	17.5426	wt
22651	22668	19.5844	wt
22651	22669	21.0714	wt
22651	22670	19.0995	wt
22651	22671	19.5054	wt
22651	22672	23.9987	wt
22651	22673	11.6426	wt
22651	22674	15.7471	wt
22651	22675	5.26977	wt
22651	22676	5.14216	wt
22651	22677	10.5231	wt
22651	22678	9.43299	wt
22651	22679	5.83441	wt
22651	22680	4.20583	wt
22651	22681	8.45768	wt
22651	22682	7.29115	wt
22651	22683	6.94984	wt
22651	22684	16.0672	wt
22651	22685	17.2033	wt
22651	22686	8.72755	wt
22651	22687	12.3019	wt
22651	22688	6.75988	wt
22651	22689	3.76056	wt
22651	22690	10.5061	wt
22651	22691	16.6214	wt
22651	22693	39.6193	wt
22651	22695	4.84092	wt
22651	22696	16.6103	wt
22651	22697	8.85777	wt
22652	22661	45.7362	wt
22652	22662	50.5381	wt
22652	22663	40.8473	wt
22652	22664	27.9672	wt
22652	22665	19.9204	wt
22652	22666	15.1656	wt
22652	22667	11.3828	wt
22652	22668	18.532	wt
22652	22669	17.0906	wt
22652	22670	11.6184	wt
22652	22671	29.3809	wt
22652	22672	11.6789	wt
22652	22674	20.4356	wt
22652	22675	29.9195	wt
22652	22676	29.195	wt
22652	22677	29.8728	wt
22652	22678	7.65092	wt
22652	22679	4.73219	wt
22652	22680	20.4676	wt
22652	22681	6.85987	wt
22652	22682	20.698	wt
22652	22683	39.4582	wt
22652	22684	22.8056	wt
22652	22685	13.9533	wt
22652	22686	7.07876	wt
22652	22687	17.4612	wt
22652	22688	10.9656	wt
22652	22689	12.2005	wt
22652	22690	12.782	wt
22652	22692	11.6351	wt
22652	22693	32.1345	wt
22652	22694	16.9363	wt
22652	22695	11.7792	wt
22652	22696	22.4538	wt
22652	22697	16.7635	wt
22653	22661	47.8401	wt
22653	22662	40.1029	wt
22653	22663	24.9237	wt
22653	22664	41.791	wt
22653	22665	20.8368	wt
22653	22666	22.2085	wt
22653	22667	26.7894	wt
22653	22668	22.1537	wt
22653	22669	8.93841	wt
22653	22670	20.2548	wt
22653	22671	16.5483	wt
22653	22672	20.3603	wt
22653	22673	9.87747	wt
22653	22674	18.7037	wt
22653	22675	31.2958	wt
22653	22676	8.72514	wt
22653	22677	8.9277	wt
22653	22678	8.00287	wt
22653	22679	12.3747	wt
22653	22680	7.13639	wt
22653	22681	43.0526	wt
22653	22682	9.27864	wt
22653	22683	23.5848	wt
22653	22684	6.81562	wt
22653	22685	3.64878	wt
22653	22686	37.0219	wt
22653	22687	5.2184	wt
22653	22688	28.6751	wt
22653	22689	12.7617	wt
22653	22690	4.45665	wt
22653	22692	24.3407	wt
22653	22693	33.6127	wt
22653	22694	35.4308	wt
22653	22695	24.642	wt
22653	22696	4.69734	wt
22653	22697	20.0396	wt
22654	22661	67.1916	wt
22654	22662	55.3007	wt
22654	22663	12.0019	wt
22654	22664	42.2609	wt
22654	22665	5.01692	wt
22654	22666	32.0831	wt
22654	22667	50.1679	wt
22654	22668	9.33449	wt
22654	22669	7.53242	wt
22654	22670	20.4825	wt
22654	22671	7.96873	wt
22654	22672	6.86307	wt
22654	22673	16.6476	wt
22654	22674	22.5166	wt
22654	22675	7.53517	wt
22654	22676	29.4108	wt
22654	22677	22.5702	wt
22654	22678	40.4643	wt
22654	22679	12.5138	wt
22654	22680	6.01386	wt
22654	22681	24.187	wt
22654	22682	10.4255	wt
22654	22683	9.93748	wt
22654	22684	17.2306	wt
22654	22685	6.14968	wt
22654	22686	12.4794	wt
22654	22687	4.39756	wt
22654	22688	19.3317	wt
22654	22689	16.1315	wt
22654	22690	7.51126	wt
22654	22692	20.512	wt
22654	22693	56.6511	wt
22654	22695	6.92197	wt
22654	22696	7.91692	wt
22654	22697	12.6656	wt
22655	22661	31.5625	wt
22655	22662	45.9187	wt
22655	22663	38.4391	wt
22655	22664	51.1328	wt
22655	22665	44.9904	wt
22655	22666	20.5509	wt
22655	22667	21.4235	wt
22655	22668	19.9308	wt
22655	22669	9.64983	wt
22655	22670	17.4935	wt
22655	22671	23.8205	wt
22655	22672	20.5154	wt
22655	22673	7.10909	wt
22655	22674	26.9231	wt
22655	22675	28.96	wt
22655	22676	25.1189	wt
22655	22677	9.63827	wt
22655	22678	28.7995	wt
22655	22679	24.9379	wt
22655	22680	25.6813	wt
22655	22681	15.4931	wt
22655	22682	15.5822	wt
22655	22683	21.2183	wt
22655	22684	9.81079	wt
22655	22685	10.5045	wt
22655	22686	21.3166	wt
22655	22687	11.2675	wt
22655	22688	20.6383	wt
22655	22689	11.4812	wt
22655	22690	22.453	wt
22655	22692	8.75935	wt
22655	22693	24.192	wt
22655	22694	12.7503	wt
22655	22695	8.86777	wt
22655	22696	13.5232	wt
22655	22697	12.6202	wt
22656	22661	49.0394	wt
22656	22662	43.8262	wt
22656	22663	51.7606	wt
22656	22664	32.7132	wt
22656	22665	26.6296	wt
22656	22666	28.3826	wt
22656	22667	26.6289	wt
22656	22668	27.8702	wt
22656	22669	29.9863	wt
22656	22670	31.7101	wt
22656	22671	25.1142	wt
22656	22672	13.6608	wt
22656	22673	22.0911	wt
22656	22674	14.9397	wt
22656	22675	17.4984	wt
22656	22676	9.75696	wt
22656	22677	24.9587	wt
22656	22678	26.8478	wt
22656	22679	27.6762	wt
22656	22680	15.9606	wt
22656	22681	32.0959	wt
22656	22682	13.8346	wt
22656	22683	19.7804	wt
22656	22684	13.3378	wt
22656	22685	14.281	wt
22656	22686	4.14001	wt
22656	22687	16.0477	wt
22656	22688	19.2397	wt
22656	22689	21.4064	wt
22656	22690	22.4266	wt
22656	22691	7.88453	wt
22656	22692	13.6096	wt
22656	22693	18.7939	wt
22656	22694	29.7156	wt
22656	22695	6.88903	wt
22656	22696	18.3849	wt
22656	22697	18.2077	wt
22657	22661	46.0393	wt
22657	22662	44.9087	wt
22657	22663	60.3065	wt
22657	22664	48.2615	wt
22657	22665	29.7922	wt
22657	22666	34.196	wt
22657	22667	29.7915	wt
22657	22668	31.9797	wt
22657	22669	24.0855	wt
22657	22670	21.8315	wt
22657	22671	20.0205	wt
22657	22672	21.9452	wt
22657	22673	30.4182	wt
22657	22674	18.5139	wt
22657	22675	17.2102	wt
22657	22676	10.0761	wt
22657	22677	17.1833	wt
22657	22678	24.6452	wt
22657	22679	17.1488	wt
22657	22680	16.4826	wt
22657	22681	5.52428	wt
22657	22682	16.6682	wt
22657	22683	31.7758	wt
22657	22684	15.7418	wt
22657	22685	14.0457	wt
22657	22687	24.1055	wt
22657	22688	4.41533	wt
22657	22689	19.6502	wt
22657	22690	20.5867	wt
22657	22691	54.2826	wt
22657	22692	9.36981	wt
22657	22693	25.878	wt
22657	22694	13.6389	wt
22657	22695	15.8096	wt
22657	22696	18.0821	wt
22657	22697	15.4283	wt
22658	22661	60.8645	wt
22658	22662	51.5363	wt
22658	22663	42.2789	wt
22658	22664	44.8979	wt
22658	22665	37.0293	wt
22658	22666	28.7032	wt
22658	22667	20.1973	wt
22658	22668	29.7509	wt
22658	22669	20.2167	wt
22658	22670	38.9401	wt
22658	22671	18.7142	wt
22658	22672	18.4202	wt
22658	22673	27.9258	wt
22658	22674	18.1301	wt
22658	22675	20.2241	wt
22658	22676	22.2011	wt
22658	22677	20.1925	wt
22658	22678	9.05036	wt
22658	22679	26.5893	wt
22658	22680	12.1057	wt
22658	22681	24.3439	wt
22658	22682	13.9908	wt
22658	22683	16.6698	wt
22658	22684	11.5616	wt
22658	22685	18.5686	wt
22658	22686	8.37354	wt
22658	22687	13.2782	wt
22658	22688	6.48568	wt
22658	22689	28.8642	wt
22658	22690	15.1199	wt
22658	22691	23.9208	wt
22658	22692	13.7633	wt
22658	22694	30.0512	wt
22658	22695	16.256	wt
22658	22696	15.9365	wt
22658	22697	15.5805	wt
22659	22661	74.3744	wt
22659	22662	48.5812	wt
22659	22663	66.4243	wt
22659	22664	42.3234	wt
22659	22665	47.5991	wt
22659	22666	33.8217	wt
22659	22667	33.3185	wt
22659	22668	19.1886	wt
22659	22669	16.6753	wt
22659	22670	30.2295	wt
22659	22671	28.9819	wt
22659	22672	23.8755	wt
22659	22673	21.0596	wt
22659	22674	28.4842	wt
22659	22675	16.6814	wt
22659	22676	23.2534	wt
22659	22677	28.5519	wt
22659	22678	34.1257	wt
22659	22679	29.0223	wt
22659	22680	24.725	wt
22659	22681	26.7726	wt
22659	22682	23.08	wt
22659	22683	18.8568	wt
22659	22684	9.08219	wt
22659	22685	17.5039	wt
22659	22686	19.7335	wt
22659	22687	20.8614	wt
22659	22688	15.2845	wt
22659	22689	13.6046	wt
22659	22690	11.8775	wt
22659	22691	30.0655	wt
22659	22692	6.48707	wt
22659	22693	17.9163	wt
22659	22694	28.3281	wt
22659	22695	10.9456	wt
22659	22696	15.0227	wt
22659	22697	10.6816	wt
22660	22661	115.152	wt
22660	22662	64.3521	wt
22660	22663	55.5024	wt
22660	22664	34.4885	wt
22660	22665	42.3071	wt
22660	22666	30.5463	wt
22660	22667	36.8472	wt
22660	22668	26.6621	wt
22660	22669	30.7355	wt
22660	22670	29.7165	wt
22660	22671	30.3481	wt
22660	22672	24.2704	wt
22660	22673	27.1717	wt
22660	22674	37.976	wt
22660	22675	28.6969	wt
22660	22676	26.0019	wt
22660	22677	36.8384	wt
22660	22678	36.6915	wt
22660	22679	22.6941	wt
22660	22680	16.3594	wt
22660	22681	13.1591	wt
22660	22682	28.3604	wt
22660	22683	29.7361	wt
22660	22684	32.8106	wt
22660	22685	28.4391	wt
22660	22686	23.7633	wt
22660	22687	21.5327	wt
22660	22688	26.2939	wt
22660	22689	27.7921	wt
22660	22690	18.3895	wt
22660	22691	25.8609	wt
22660	22692	16.7396	wt
22660	22693	15.4107	wt
22660	22694	16.2443	wt
22660	22695	28.2446	wt
22660	22696	38.7653	wt
22660	22697	19.524	wt
22620	22661	4.08943	102
22620	22662	21.5785	102
22620	22663	12.9395	102
22620	22664	12.2029	102
22620	22665	2.4388	102
22620	22666	3.1233	102
22620	22667	2.67419	102
22620	22668	7.46826	102
22620	22669	7.72484	102
22620	22670	3.42523	102
22620	22671	6.65648	102
22620	22672	7.29856	102
22620	22674	4.78414	102
22620	22675	4.13039	102
22620	22676	3.98787	102
22620	22677	3.83585	102
22620	22678	6.62615	102
22620	22679	6.74298	102
22620	22680	3.71951	102
22620	22681	6.36125	102
22620	22682	2.73057	102
22620	22684	6.25767	102
22620	22685	3.62813	102
22620	22687	4.94011	102
22620	22689	2.57776	102
22620	22690	4.17225	102
22620	22692	11.0318	102
22620	22695	3.9776	102
22620	22696	4.12098	102
22620	22697	2.474	102
22621	22661	11.122	102
22621	22662	12.2265	102
22621	22663	4.39895	102
22621	22665	9.9492	102
22621	22666	4.24723	102
22621	22667	7.27299	102
22621	22668	13.541	102
22621	22669	5.25232	102
22621	22670	4.65781	102
22621	22671	6.03455	102
22621	22672	4.96248	102
22621	22673	11.9629	102
22621	22674	9.75857	102
22621	22675	5.61671	102
22621	22676	5.42291	102
22621	22677	5.21619	102
22621	22678	9.01057	102
22621	22679	9.16946	102
22621	22680	5.05799	102
22621	22681	8.65036	102
22621	22682	3.71318	102
22621	22683	7.09483	102
22621	22684	4.25475	102
22621	22685	14.8012	102
22621	22687	10.0767	102
22621	22688	7.11818	102
22621	22689	3.50538	102
22621	22690	5.67365	102
22621	22692	15.0016	102
22621	22694	23.0429	102
22621	22695	5.40894	102
22621	22696	5.60393	102
22621	22697	6.72855	102
22622	22661	4.39312	102
22622	22662	9.65875	102
22622	22663	10.4253	102
22622	22664	13.1092	102
22622	22665	7.85973	102
22622	22666	3.35525	102
22622	22667	2.87278	102
22622	22668	8.02288	102
22622	22669	4.14926	102
22622	22670	7.35921	102
22622	22671	2.3836	102
22622	22672	3.92029	102
22622	22673	28.3515	102
22622	22674	10.2788	102
22622	22675	4.43712	102
22622	22677	8.24142	102
22622	22678	7.11822	102
22622	22679	2.41458	102
22622	22680	3.99574	102
22622	22681	20.501	102
22622	22682	2.93336	102
22622	22684	3.36119	102
22622	22685	3.89757	102
22622	22686	7.98417	102
22622	22687	5.30698	102
22622	22688	5.62326	102
22622	22689	2.7692	102
22622	22690	4.4821	102
22622	22691	12.234	102
22622	22693	49.1497	102
22622	22695	4.27298	102
22622	22696	4.42702	102
22622	22697	2.65773	102
22623	22661	13.886	102
22623	22662	15.2649	102
22623	22663	5.49215	102
22623	22664	6.90602	102
22623	22665	4.14057	102
22623	22667	4.54021	102
22623	22668	8.45304	102
22623	22669	6.55759	102
22623	22670	17.446	102
22623	22671	3.76711	102
22623	22672	6.19572	102
22623	22673	14.9358	102
22623	22674	4.06124	102
22623	22675	7.01254	102
22623	22676	6.77058	102
22623	22677	6.51248	102
22623	22679	3.81606	102
22623	22680	6.31496	102
22623	22682	4.63595	102
22623	22684	5.31211	102
22623	22685	6.15982	102
22623	22686	12.6184	102
22623	22687	4.19364	102
22623	22689	4.37651	102
22623	22690	7.08363	102
22623	22691	19.3349	102
22623	22692	18.7297	102
22623	22693	77.6774	102
22623	22695	6.75314	102
22623	22697	8.40068	102
22624	22661	8.94701	102
22624	22662	19.671	102
22624	22663	18.873	102
22624	22664	8.89936	102
22624	22665	7.11426	102
22624	22666	9.11105	102
22624	22667	1.95023	102
22624	22668	5.44646	102
22624	22669	11.2671	102
22624	22670	2.49796	102
22624	22671	6.47258	102
22624	22672	2.66135	102
22624	22673	19.2469	102
22624	22674	8.72244	102
22624	22675	3.01221	102
22624	22676	2.90827	102
22624	22677	2.79741	102
22624	22678	4.83232	102
22624	22679	6.5567	102
22624	22680	8.1377	102
22624	22681	4.63914	102
22624	22682	1.99135	102
22624	22683	3.80491	102
22624	22684	2.2818	102
22624	22685	2.64593	102
22624	22686	5.42018	102
22624	22687	5.40409	102
22624	22688	3.81744	102
22624	22689	1.87991	102
22624	22690	9.12823	102
22624	22692	8.04526	102
22624	22693	33.366	102
22624	22695	2.90078	102
22624	22696	3.00535	102
22624	22697	1.80424	102
22625	22661	5.1843	102
22625	22662	22.7965	102
22625	22663	12.3029	102
22625	22664	10.3134	102
22625	22665	3.09174	102
22625	22666	3.95951	102
22625	22667	10.1704	102
22625	22668	6.31184	102
22625	22669	4.89651	102
22625	22670	13.0268	102
22625	22671	2.81288	102
22625	22672	9.25262	102
22625	22673	11.1525	102
22625	22674	6.065	102
22625	22676	5.05555	102
22625	22677	4.86283	102
22625	22679	2.84943	102
22625	22680	4.71535	102
22625	22682	3.46164	102
22625	22683	6.61421	102
22625	22684	3.96652	102
22625	22685	4.5995	102
22625	22687	3.13137	102
22625	22688	6.63598	102
22625	22689	3.26791	102
22625	22691	14.4373	102
22625	22692	13.9853	102
22625	22695	5.04253	102
22625	22696	5.2243	102
22625	22697	9.40911	102
22626	22661	14.9631	102
22626	22662	28.5116	102
22626	22663	11.8363	102
22626	22664	4.96113	102
22626	22666	3.80936	102
22626	22667	3.26159	102
22626	22668	9.10872	102
22626	22670	4.17761	102
22626	22671	16.2372	102
22626	22672	4.45087	102
22626	22674	2.9175	102
22626	22675	5.03765	102
22626	22676	14.5915	102
22626	22677	14.0353	102
22626	22678	8.08163	102
22626	22679	10.9655	102
22626	22680	13.6096	102
22626	22682	3.33037	102
22626	22683	6.36338	102
22626	22684	3.8161	102
22626	22685	4.42508	102
22626	22686	9.06477	102
22626	22687	6.02524	102
22626	22688	6.38433	102
22626	22689	3.14399	102
22626	22691	13.8898	102
22626	22692	13.455	102
22626	22695	4.8513	102
22626	22697	3.01743	102
22627	22661	4.28756	102
22627	22662	24.5093	102
22627	22663	6.78321	102
22627	22664	12.7942	102
22627	22665	2.55696	102
22627	22666	13.0985	102
22627	22667	2.80375	102
22627	22668	13.0502	102
22627	22669	4.04955	102
22627	22670	3.59119	102
22627	22671	4.65266	102
22627	22672	3.82609	102
22627	22673	9.22343	102
22627	22674	7.52389	102
22627	22675	12.9915	102
22627	22676	4.18108	102
22627	22677	4.0217	102
22627	22678	6.94718	102
22627	22679	7.06968	102
22627	22681	6.66946	102
22627	22682	8.58862	102
22627	22684	9.84128	102
22627	22685	3.80392	102
22627	22686	7.79232	102
22627	22687	2.58973	102
22627	22688	16.4644	102
22627	22689	2.70266	102
22627	22690	4.3744	102
22627	22691	11.94	102
22627	22692	11.5663	102
22627	22695	4.17031	102
22627	22696	4.32065	102
22627	22697	2.59387	102
22628	22661	6.4009	102
22628	22662	15.4804	102
22628	22663	12.6583	102
22628	22664	9.55021	102
22628	22665	7.63456	102
22628	22666	7.33304	102
22628	22667	6.27858	102
22628	22668	3.89652	102
22628	22669	9.06838	102
22628	22670	10.7226	102
22628	22671	3.47298	102
22628	22672	8.56796	102
22628	22673	20.6545	102
22628	22674	3.74414	102
22628	22675	3.23251	102
22628	22676	9.36291	102
22628	22678	5.18573	102
22628	22679	12.3134	102
22628	22680	8.73285	102
22628	22682	6.41098	102
22628	22683	8.16637	102
22628	22684	7.34603	102
22628	22685	2.83944	102
22628	22686	5.81658	102
22628	22687	9.66553	102
22628	22688	4.09662	102
22628	22689	2.0174	102
22628	22690	6.53055	102
22628	22691	8.91265	102
22628	22692	8.63365	102
22628	22694	13.2616	102
22628	22695	3.11293	102
22628	22696	3.22515	102
22628	22697	1.93619	102
22629	22661	12.3309	102
22629	22662	23.496	102
22629	22663	22.7596	102
22629	22664	8.1768	102
22629	22665	2.45124	102
22629	22666	12.557	102
22629	22667	5.37566	102
22629	22668	7.50636	102
22629	22669	3.88212	102
22629	22670	3.44271	102
22629	22671	2.23015	102
22629	22672	3.6679	102
22629	22673	8.84209	102
22629	22674	2.40427	102
22629	22675	8.30292	102
22629	22676	4.00821	102
22629	22677	3.85542	102
22629	22678	13.3199	102
22629	22679	6.77738	102
22629	22680	3.73849	102
22629	22681	6.39371	102
22629	22682	5.48901	102
22629	22683	5.24397	102
22629	22684	3.14479	102
22629	22685	3.64664	102
22629	22686	7.47015	102
22629	22687	2.48266	102
22629	22688	5.26123	102
22629	22689	7.77275	102
22629	22690	4.19354	102
22629	22691	11.4464	102
22629	22695	3.99789	102
22629	22696	4.14201	102
22629	22697	2.48662	102
22630	22661	19.3958	102
22630	22662	28.4292	102
22630	22663	23.0141	102
22630	22664	22.5079	102
22630	22665	15.4227	102
22630	22666	9.87572	102
22630	22667	12.6834	102
22630	22668	11.8071	102
22630	22669	12.2128	102
22630	22670	8.12281	102
22630	22671	10.5237	102
22630	22672	8.65412	102
22630	22673	6.95407	102
22630	22674	5.67269	102
22630	22675	3.26502	102
22630	22676	9.45707	102
22630	22677	6.06438	102
22630	22678	15.7136	102
22630	22679	5.33024	102
22630	22680	2.94023	102
22630	22681	5.02849	102
22630	22682	4.31697	102
22630	22683	4.12425	102
22630	22684	7.4199	102
22630	22685	11.472	102
22630	22686	5.87508	102
22630	22687	5.85764	102
22630	22688	4.13782	102
22630	22689	4.07538	102
22630	22690	6.59622	102
22630	22693	36.1663	102
22630	22694	13.3949	102
22630	22695	6.28847	102
22630	22696	3.25758	102
22630	22697	5.86699	102
22631	22661	33.3716	102
22631	22662	35.2182	102
22631	22663	21.1185	102
22631	22664	26.5551	102
22631	22665	7.96069	102
22631	22666	15.2926	102
22631	22667	21.8226	102
22631	22668	4.06297	102
22631	22669	6.30383	102
22631	22670	11.1806	102
22631	22671	10.864	102
22631	22672	5.95597	102
22631	22674	7.80816	102
22631	22676	19.5257	102
22631	22677	6.26047	102
22631	22678	10.8145	102
22631	22679	3.66839	102
22631	22680	6.07059	102
22631	22683	8.51521	102
22631	22684	5.10655	102
22631	22686	12.1301	102
22631	22687	12.0941	102
22631	22688	8.54324	102
22631	22689	4.20716	102
22631	22691	18.5867	102
22631	22695	6.49181	102
22631	22696	6.72583	102
22631	22697	4.0378	102
22632	22661	13.3472	102
22632	22662	35.2144	102
22632	22663	21.1162	102
22632	22664	8.85075	102
22632	22665	13.2664	102
22632	22666	10.194	102
22632	22667	5.81874	102
22632	22668	13.5418	102
22632	22669	4.2021	102
22632	22670	3.72647	102
22632	22671	12.0698	102
22632	22672	3.97022	102
22632	22673	9.57088	102
22632	22674	5.20488	102
22632	22675	4.49364	102
22632	22677	8.34639	102
22632	22678	7.20889	102
22632	22679	4.89067	102
22632	22680	8.09326	102
22632	22681	6.9207	102
22632	22682	2.97072	102
22632	22683	5.6762	102
22632	22684	3.404	102
22632	22685	3.94721	102
22632	22686	8.08586	102
22632	22688	5.69488	102
22632	22689	5.60894	102
22632	22690	4.53919	102
22632	22691	12.3898	102
22632	22692	12.002	102
22632	22694	18.4354	102
22632	22695	4.32741	102
22632	22696	4.48341	102
22632	22697	2.69158	102
22633	22661	26.1253	102
22633	22662	38.2929	102
22633	22663	24.1103	102
22633	22664	4.33103	102
22633	22665	12.9835	102
22633	22666	3.32554	102
22633	22667	2.84734	102
22633	22668	7.95184	102
22633	22669	4.11251	102
22633	22670	7.29404	102
22633	22671	11.8125	102
22633	22672	3.88557	102
22633	22673	18.7337	102
22633	22674	5.09391	102
22633	22675	4.39783	102
22633	22676	8.49217	102
22633	22677	8.16844	102
22633	22678	7.05519	102
22633	22679	9.57279	102
22633	22681	6.77315	102
22633	22682	2.90738	102
22633	22683	5.55518	102
22633	22684	3.33143	102
22633	22685	3.86306	102
22633	22687	7.88998	102
22633	22688	5.57346	102
22633	22690	4.44241	102
22633	22691	12.1257	102
22633	22695	4.23515	102
22633	22696	4.38782	102
22633	22697	2.63419	102
22634	22661	20.976	102
22634	22662	44.2733	102
22634	22663	26.5484	102
22634	22664	4.17286	102
22634	22665	7.50563	102
22634	22666	9.61227	102
22634	22667	8.23006	102
22634	22668	10.2152	102
22634	22669	11.887	102
22634	22670	17.5691	102
22634	22671	9.10487	102
22634	22672	11.231	102
22634	22673	9.02475	102
22634	22674	17.1776	102
22634	22675	12.7117	102
22634	22676	4.09101	102
22634	22677	3.93506	102
22634	22678	6.79753	102
22634	22679	11.529	102
22634	22680	11.4472	102
22634	22681	6.52579	102
22634	22682	2.8012	102
22634	22683	10.7046	102
22634	22684	6.41952	102
22634	22685	3.72198	102
22634	22687	7.60183	102
22634	22688	5.36992	102
22634	22689	2.64444	102
22634	22690	4.28017	102
22634	22691	11.6828	102
22634	22692	11.3171	102
22634	22695	8.16095	102
22634	22696	4.22757	102
22634	22697	7.61397	102
22635	22661	10.2902	102
22635	22662	49.7729	102
22635	22663	32.5595	102
22635	22665	18.4101	102
22635	22666	15.7183	102
22635	22667	6.72902	102
22635	22668	6.2641	102
22635	22669	9.71896	102
22635	22670	8.61887	102
22635	22672	18.3653	102
22635	22673	22.1363	102
22635	22674	6.01913	102
22635	22675	10.3932	102
22635	22676	10.0346	102
22635	22677	9.6521	102
22635	22678	16.6733	102
22635	22682	6.87091	102
22635	22685	9.12943	102
22635	22686	18.7016	102
22635	22687	6.21537	102
22635	22689	6.4864	102
22635	22692	27.7591	102
22635	22695	10.0088	102
22635	22696	10.3696	102
22635	22697	6.2253	102
22637	22661	23.1947	102
22637	22662	50.996	102
22637	22663	36.6955	102
22637	22665	13.8325	102
22637	22666	17.7149	102
22637	22667	15.1676	102
22637	22668	28.2393	102
22637	22670	38.8549	102
22637	22671	12.5849	102
22637	22674	13.5675	102
22637	22679	12.7484	102
22637	22680	21.0966	102
22637	22683	29.5921	102
22637	22684	17.7463	102
22637	22685	20.5783	102
22637	22688	29.6895	102
22637	22689	14.6207	102
22637	22695	22.5604	102
22638	22661	8.7001	102
22638	22662	61.2099	102
22638	22663	61.9386	102
22638	22664	17.3075	102
22638	22665	5.18844	102
22638	22666	19.9341	102
22638	22667	11.3785	102
22638	22668	5.29615	102
22638	22670	7.28705	102
22638	22671	4.72047	102
22638	22672	15.5274	102
22638	22673	18.7157	102
22638	22675	8.78724	102
22638	22676	8.48404	102
22638	22677	8.16062	102
22638	22678	14.0969	102
22638	22679	14.3454	102
22638	22680	7.91312	102
22638	22682	5.80919	102
22638	22683	11.0997	102
22638	22685	7.71871	102
22638	22686	15.8118	102
22638	22687	5.25495	102
22638	22689	5.4841	102
22638	22690	8.87631	102
22638	22692	23.4697	102
22638	22695	25.3865	102
22638	22696	17.5345	102
22638	22697	10.5267	102
22639	22661	25.6847	102
22639	22662	70.9916	102
22639	22663	43.5374	102
22639	22664	21.8982	102
22639	22665	6.56463	102
22639	22666	5.60477	102
22639	22667	9.59765	102
22639	22668	11.1682	102
22639	22669	3.46556	102
22639	22670	15.3665	102
22639	22671	5.97253	102
22639	22672	9.82296	102
22639	22673	15.7866	102
22639	22674	6.43885	102
22639	22675	3.70599	102
22639	22676	7.15623	102
22639	22677	3.44172	102
22639	22678	5.94531	102
22639	22679	14.117	102
22639	22680	10.012	102
22639	22681	5.70764	102
22639	22682	2.45001	102
22639	22683	4.68127	102
22639	22684	5.61469	102
22639	22685	3.25534	102
22639	22686	6.66857	102
22639	22687	11.0813	102
22639	22688	4.69668	102
22639	22689	11.5645	102
22639	22690	7.48712	102
22639	22692	9.89827	102
22639	22693	41.051	102
22639	22695	3.5689	102
22639	22696	3.69755	102
22639	22697	8.87919	102
22641	22661	31.4958	102
22641	22662	124.644	102
22641	22663	68.5141	102
22641	22664	23.496	102
22641	22665	14.0873	102
22641	22666	6.01373	102
22641	22667	15.4469	102
22641	22668	4.79323	102
22641	22669	7.43685	102
22641	22670	13.1902	102
22641	22671	4.27222	102
22641	22672	7.02646	102
22641	22673	16.9385	102
22641	22674	23.0289	102
22641	22675	7.9528	102
22641	22676	7.6784	102
22641	22677	7.38569	102
22641	22678	12.7582	102
22641	22679	8.65547	102
22641	22680	7.16169	102
22641	22681	12.2482	102
22641	22682	5.25755	102
22641	22684	6.02438	102
22641	22685	6.98575	102
22641	22686	14.3103	102
22641	22687	9.51188	102
22641	22688	10.0788	102
22641	22689	4.96333	102
22641	22690	8.03342	102
22641	22692	21.241	102
22641	22696	7.9347	102
22641	22697	4.76354	102
22642	22661	24.1276	102
22642	22662	86.9973	102
22642	22663	64.8915	102
22642	22664	4.79982	102
22642	22665	8.63333	102
22642	22666	11.0565	102
22642	22667	9.46661	102
22642	22668	20.5626	102
22642	22669	13.673	102
22642	22670	16.1671	102
22642	22671	15.7093	102
22642	22672	4.30615	102
22642	22673	10.3807	102
22642	22674	5.64528	102
22642	22675	4.87385	102
22642	22676	14.117	102
22642	22677	9.0526	102
22642	22678	15.6377	102
22642	22679	13.2612	102
22642	22680	4.38902	102
22642	22681	7.50627	102
22642	22682	6.44415	102
22642	22683	12.3129	102
22642	22684	3.69202	102
22642	22685	4.2812	102
22642	22686	8.77003	102
22642	22687	8.74399	102
22642	22688	6.17674	102
22642	22689	12.167	102
22642	22690	9.84652	102
22642	22691	13.4382	102
22642	22694	19.9953	102
22642	22695	4.69356	102
22642	22697	2.91932	102
22643	22661	25.7352	102
22643	22662	66.2812	102
22643	22663	37.8066	102
22643	22664	18.2844	102
22643	22665	8.77005	102
22643	22666	5.61579	102
22643	22667	7.21239	102
22643	22668	6.71407	102
22643	22669	6.94474	102
22643	22670	15.3967	102
22643	22671	9.97378	102
22643	22672	9.84226	102
22643	22673	15.8176	102
22643	22674	12.903	102
22643	22675	7.42655	102
22643	22676	10.7554	102
22643	22677	6.89696	102
22643	22678	5.957	102
22643	22679	10.1034	102
22643	22680	3.34389	102
22643	22681	11.4377	102
22643	22682	9.8193	102
22643	22683	4.69047	102
22643	22684	2.81286	102
22643	22685	6.52348	102
22643	22686	6.68168	102
22643	22687	6.66184	102
22643	22688	4.70591	102
22643	22689	11.5872	102
22643	22690	3.75091	102
22643	22692	9.91772	102
22643	22694	15.2339	102
22643	22695	10.7277	102
22643	22696	7.40964	102
22643	22697	4.44832	102
22644	22661	22.0694	102
22644	22662	67.9308	102
22644	22663	29.0961	102
22644	22664	21.9519	102
22644	22665	13.1615	102
22644	22666	5.61851	102
22644	22667	14.4318	102
22644	22668	4.47822	102
22644	22669	20.8443	102
22644	22670	6.16165	102
22644	22671	19.9572	102
22644	22672	6.56469	102
22644	22674	4.30309	102
22644	22676	7.17378	102
22644	22677	6.90031	102
22644	22678	11.9198	102
22644	22679	16.1733	102
22644	22680	6.69103	102
22644	22682	9.82406	102
22644	22683	9.3855	102
22644	22684	5.62846	102
22644	22685	6.52665	102
22644	22686	13.3698	102
22644	22687	4.44338	102
22644	22689	4.63714	102
22644	22690	7.50547	102
22644	22691	20.4864	102
22644	22695	7.1553	102
22644	22696	7.41324	102
22644	22697	4.45048	102
22645	22661	25.9777	102
22645	22662	40.7963	102
22645	22663	23.4848	102
22645	22664	18.4567	102
22645	22665	15.4922	102
22645	22666	11.3374	102
22645	22667	14.5607	102
22645	22668	6.77735	102
22645	22669	17.5255	102
22645	22670	9.32506	102
22645	22671	12.0813	102
22645	22672	19.87	102
[truncated: 4,247 more rows]

## Sheet: Boxplot_SuppFig5c_kirre-D1_Notc
bin1	bin2	hic_ice_normalized_counts	type
22620	22698	9.72287	wt
22620	22699	4.18761	wt
22620	22701	8.28583	wt
22620	22703	2.46444	wt
22621	22698	2.53842	wt
22621	22699	5.46645	wt
22621	22700	9.24038	wt
22621	22701	2.16324	wt
22621	22702	3.90977	wt
22621	22703	1.60852	wt
22622	22698	7.89614	wt
22622	22699	4.25105	wt
22622	22700	2.3953	wt
22622	22701	5.04682	wt
22622	22702	6.08097	wt
22622	22703	1.25089	wt
22623	22698	3.14954	wt
22623	22699	6.78249	wt
22623	22701	13.4202	wt
22623	22702	4.85105	wt
22623	22703	1.99577	wt
22624	22698	1.57781	wt
22624	22699	5.09668	wt
22624	22700	1.91452	wt
22624	22701	6.72305	wt
22624	22702	1.2151	wt
22624	22703	5.99887	wt
22625	22698	2.6261	wt
22625	22699	11.3105	wt
22625	22700	9.55956	wt
22625	22701	2.23796	wt
22625	22702	2.02241	wt
22625	22703	6.65634	wt
22626	22698	9.83032	wt
22626	22699	10.5847	wt
22626	22701	2.09435	wt
22626	22702	1.89263	wt
22626	22703	1.5573	wt
22627	22698	1.88968	wt
22627	22699	2.03469	wt
22627	22700	2.29294	wt
22627	22701	3.22076	wt
22627	22702	7.27637	wt
22627	22703	1.19743	wt
22628	22698	3.01499	wt
22628	22699	6.49274	wt
22628	22700	1.8292	wt
22628	22701	1.28469	wt
22628	22702	3.48285	wt
22628	22703	7.64205	wt
22629	22698	3.56818	wt
22629	22699	1.921	wt
22629	22700	2.16482	wt
22629	22701	1.5204	wt
22629	22702	1.37396	wt
22629	22703	3.39157	wt
22630	22698	3.11179	wt
22630	22699	1.6753	wt
22630	22700	9.43966	wt
22630	22701	9.28155	wt
22630	22702	4.7929	wt
22630	22703	2.95778	wt
22631	22698	3.36567	wt
22631	22699	3.62396	wt
22631	22700	4.08391	wt
22631	22701	2.86822	wt
22631	22702	5.18393	wt
22631	22703	2.13272	wt
22632	22698	3.84714	wt
22632	22699	4.14238	wt
22632	22700	2.33407	wt
22632	22701	6.55707	wt
22632	22702	1.48138	wt
22632	22703	1.21891	wt
22633	22698	11.7751	wt
22633	22699	4.22624	wt
22633	22700	2.38132	wt
22633	22701	11.7072	wt
22633	22702	1.51137	wt
22633	22703	4.97434	wt
22634	22698	10.4409	wt
22634	22699	2.24843	wt
22634	22700	10.1352	wt
22634	22701	3.55909	wt
22634	22702	4.82443	wt
22634	22703	1.32322	wt
22635	22699	5.11221	wt
22635	22700	5.76106	wt
22635	22702	7.31282	wt
22635	22703	6.01715	wt
22637	22699	12.247	wt
22637	22702	8.75942	wt
22638	22698	19.4113	wt
22638	22699	4.18019	wt
22638	22700	18.843	wt
22638	22703	12.3004	wt
22639	22698	1.7198	wt
22639	22699	7.40714	wt
22639	22700	4.17363	wt
22639	22701	4.39685	wt
22639	22702	5.29781	wt
22639	22703	2.17958	wt
22641	22700	10.0387	wt
22641	22701	10.5756	wt
22641	22702	3.18568	wt
22641	22703	5.24249	wt
22642	22698	2.37019	wt
22642	22699	7.65625	wt
22642	22700	11.504	wt
22642	22701	2.01988	wt
22642	22702	1.82533	wt
22642	22703	4.50576	wt
22643	22698	8.66375	wt
22643	22699	1.86572	wt
22643	22700	4.20505	wt
22643	22701	2.9533	wt
22643	22702	2.66885	wt
22643	22703	6.58795	wt
22644	22698	10.3014	wt
22644	22699	7.39465	wt
22644	22700	4.1666	wt
22644	22702	2.64444	wt
22644	22703	4.35181	wt
22645	22698	1.79198	wt
22645	22699	7.718	wt
22645	22700	8.69758	wt
22645	22701	4.58138	wt
22645	22702	2.76008	wt
22645	22703	4.5421	wt
22646	22698	4.08645	wt
22646	22699	4.40005	wt
22646	22700	4.95851	wt
22646	22701	3.48247	wt
22646	22702	6.2941	wt
22647	22698	8.43868	wt
22647	22699	4.54314	wt
22647	22700	10.2395	wt
22647	22701	3.59572	wt
22647	22702	4.87409	wt
22647	22703	8.02102	wt
22648	22698	6.28252	wt
22648	22700	12.7054	wt
22648	22701	12.4926	wt
22648	22702	3.22552	wt
22648	22703	5.30806	wt
22649	22698	14.2455	wt
22649	22699	9.20322	wt
22649	22700	12.0999	wt
22649	22701	1.214	wt
22649	22702	6.58242	wt
22649	22703	6.31886	wt
22650	22698	4.7684	wt
22650	22699	8.55722	wt
22650	22700	15.4293	wt
22650	22701	10.8363	wt
22650	22702	6.12038	wt
22650	22703	1.0072	wt
22651	22698	2.52389	wt
22651	22699	13.5879	wt
22651	22700	3.06249	wt
22651	22701	4.30171	wt
22651	22702	3.88739	wt
22651	22703	6.39725	wt
22652	22698	12.2825	wt
22652	22699	8.8167	wt
22652	22700	17.3875	wt
22652	22701	12.2116	wt
22652	22702	3.15299	wt
22652	22703	9.08022	wt
22653	22698	4.28249	wt
22653	22699	2.30557	wt
22653	22700	15.5892	wt
22653	22701	7.29908	wt
22653	22702	4.94704	wt
22653	22703	2.71369	wt
22654	22698	10.8266	wt
22654	22699	15.5433	wt
22654	22700	26.2741	wt
22654	22701	9.22644	wt
22654	22702	2.77926	wt
22654	22703	2.28683	wt
22655	22698	6.16446	wt
22655	22699	1.65938	wt
22655	22700	9.34997	wt
22655	22701	10.5067	wt
22655	22702	3.56052	wt
22655	22703	8.78903	wt
22656	22698	8.38063	wt
22656	22699	9.02378	wt
22656	22700	18.8854	wt
22656	22701	6.12169	wt
22656	22702	2.76604	wt
22656	22703	3.79326	wt
22657	22698	13.1882	wt
22657	22699	5.32509	wt
22657	22700	14.0022	wt
22657	22701	7.02434	wt
22657	22702	7.61733	wt
22657	22703	3.13385	wt
22658	22698	10.8968	wt
22658	22699	1.30367	wt
22658	22700	10.2839	wt
22658	22701	5.15903	wt
22658	22702	7.45941	wt
22658	22703	4.60332	wt
22659	22698	15.9786	wt
22659	22699	9.83135	wt
22659	22700	9.69426	wt
22659	22701	6.8085	wt
22659	22702	5.27376	wt
22659	22703	2.89291	wt
22660	22698	11.7806	wt
22660	22699	14.7988	wt
22660	22700	13.1034	wt
22660	22701	9.2028	wt
22660	22702	6.80434	wt
22660	22703	4.35459	wt
22620	22698	3.96888	102
22620	22699	6.93454	102
22620	22700	7.40224	102
22620	22701	6.82579	102
22620	22702	1.56959	102
22620	22703	1.26605	102
22621	22698	2.69855	102
22621	22699	3.14332	102
22621	22700	3.35532	102
22621	22701	4.64103	102
22621	22702	2.13442	102
22622	22698	10.6591	102
22622	22699	7.44952	102
22622	22700	2.65065	102
22622	22701	1.83317	102
22622	22702	1.68616	102
22622	22703	2.72013	102
22623	22699	3.92447	102
22623	22700	4.18916	102
22623	22701	2.89719	102
22623	22702	2.66485	102
22623	22703	2.14948	102
22624	22698	1.44721	102
22624	22699	1.68574	102
22624	22700	5.3983	102
22624	22701	1.24448	102
22624	22702	1.14467	102
22624	22703	0.923303	102
22625	22698	2.51574	102
22625	22700	6.25603	102
22625	22701	2.16332	102
22625	22702	1.98982	102
22625	22703	1.60501	102
22626	22698	4.84068	102
22626	22699	2.81925	102
22626	22700	3.0094	102
22626	22701	2.08128	102
22626	22702	1.91437	102
22626	22703	1.54414	102
22627	22698	2.08059	102
22627	22699	2.42351	102
22627	22700	2.58696	102
22627	22701	1.78912	102
22627	22703	1.32739	102
22628	22698	4.65917	102
22628	22699	1.80903	102
22628	22700	1.93104	102
22628	22701	4.00648	102
22628	22702	2.45678	102
22628	22703	2.97248	102
22629	22698	1.99456	102
22629	22699	2.32331	102
22629	22700	2.48	102
22629	22701	5.14546	102
22629	22702	1.5776	102
22629	22703	1.2725	102
22630	22698	1.56868	102
22630	22699	1.82722	102
22630	22700	5.85137	102
22630	22701	1.34892	102
22630	22702	2.48149	102
22630	22703	4.00317	102
22631	22698	6.47759	102
22631	22699	3.77261	102
22631	22701	2.78508	102
22631	22702	2.56173	102
22631	22703	2.06631	102
22632	22698	2.15896	102
22632	22699	2.5148	102
22632	22700	2.68441	102
22632	22701	1.85652	102
22632	22702	1.70763	102
22633	22698	6.3388	102
22633	22700	5.25436	102
22633	22701	5.45082	102
22633	22702	5.01368	102
22633	22703	1.34802	102
22634	22698	2.03577	102
22634	22699	2.3713	102
22634	22700	2.53123	102
22634	22701	3.50117	102
22634	22702	1.61019	102
22634	22703	2.59759	102
22635	22698	4.99343	102
22635	22699	5.81643	102
22635	22700	6.20872	102
22635	22701	4.29391	102
22635	22703	3.18574	102
22637	22703	7.18084	102
22638	22698	4.22182	102
22638	22699	4.91766	102
22638	22700	10.4986	102
22638	22701	3.6304	102
22638	22702	3.33925	102
22638	22703	2.69347	102
22639	22698	5.34162	102
22639	22699	2.07401	102
22639	22700	6.64166	102
22639	22701	4.59333	102
22639	22702	1.40832	102
22639	22703	1.13596	102
22641	22698	3.82092	102
22641	22699	8.90136	102
22641	22700	4.75085	102
22641	22701	3.28566	102
22641	22702	3.02216	102
22642	22698	7.02492	102
22642	22699	2.72758	102
22642	22700	8.73464	102
22642	22701	2.01361	102
22642	22702	5.55636	102
22642	22703	1.49393	102
22643	22698	5.35212	102
22643	22699	2.07808	102
22643	22700	2.21824	102
22643	22701	3.06824	102
22643	22702	4.23326	102
22643	22703	1.13819	102
22644	22698	3.56981	102
22644	22699	8.31636	102
22644	22700	4.43863	102
22644	22701	3.06973	102
22644	22703	2.27749	102
22645	22698	3.60171	102
22645	22699	2.09767	102
22645	22700	6.71743	102
22645	22701	4.64573	102
22645	22702	1.42439	102
22645	22703	2.29784	102
22646	22698	11.4002	102
22646	22699	13.2792	102
22646	22700	4.72493	102
22647	22698	11.417	102
22647	22699	5.3195	102
22647	22700	5.67827	102
22647	22701	7.85412	102
22647	22702	1.80606	102
22647	22703	2.91356	102
22648	22698	6.33405	102
22648	22699	7.37802	102
22648	22700	2.62521	102
22648	22701	5.44673	102
22648	22702	1.66997	102
22649	22698	7.0486	102
22649	22699	3.28414	102
22649	22700	8.76408	102
22649	22701	6.06119	102
22649	22702	6.69011	102
22649	22703	0.899383	102
22650	22698	1.63482	102
22650	22699	1.90427	102
22650	22700	6.09811	102
22650	22702	2.58613	102
22650	22703	1.04299	102
22651	22698	8.4491	102
22651	22699	3.28055	102
22651	22700	3.50181	102
22651	22701	2.42183	102
22651	22702	4.45521	102
22652	22698	10.5616	102
22652	22699	7.38139	102
22652	22700	2.62641	102
22652	22701	1.81641	102
22652	22702	1.67074	102
22652	22703	1.34763	102
22653	22698	6.73496	102
22653	22699	5.23	102
22653	22700	2.79137	102
22653	22701	1.93049	102
22653	22702	3.55134	102
22653	22703	4.29681	102
22654	22698	4.40119	102
22654	22699	10.2532	102
22654	22700	10.9447	102
22654	22701	3.78464	102
22654	22702	3.48112	102
22654	22703	2.8079	102
22655	22698	9.75535	102
22655	22699	9.46934	102
22655	22700	4.0432	102
22655	22701	2.79625	102
22655	22702	6.42999	102
22655	22703	1.0373	102
22656	22698	8.17919	102
22656	22699	8.16624	102
22656	22700	7.26417	102
22656	22701	3.01431	102
22656	22702	0.924191	102
22656	22703	0.745459	102
22657	22698	5.60396	102
22657	22699	8.70346	102
22657	22700	6.96784	102
22657	22701	1.60631	102
22657	22702	1.47748	102
22657	22703	2.3835	102
22658	22698	5.70124	102
22658	22699	4.98068	102
22658	22700	7.0888	102
22658	22701	3.67693	102
22658	22702	5.63675	102
22658	22703	2.72798	102
22659	22698	3.60035	102
22659	22699	4.19376	102
22659	22700	5.9688	102
22659	22701	3.09599	102
22659	22702	1.89847	102
22659	22703	3.06263	102
22660	22698	6.56219	102
22660	22699	10.1917	102
22660	22700	9.51916	102
22660	22701	8.46436	102
22660	22702	3.46024	102
22660	22703	4.18659	102
22620	22698	5.9642	183
22620	22699	5.04653	183
22620	22700	15.0473	183
22620	22701	1.69954	183
22620	22702	2.77728	183
22620	22703	3.52279	183
22621	22698	10.7048	183
22621	22700	5.40152	183
22621	22701	12.2017	183
22621	22702	5.98175	183
22621	22703	2.52915	183
22622	22698	5.39113	183
22622	22699	2.02739	183
22622	22700	2.26691	183
22622	22701	2.04832	183
22622	22702	6.69446	183
22622	22703	7.43003	183
22623	22698	3.00118	183
22623	22700	7.57178	183
22623	22701	3.42083	183
22623	22702	2.79505	183
22623	22703	7.09065	183
22624	22698	8.38833	183
22624	22699	1.35194	183
22624	22700	7.55829	183
22624	22701	4.09768	183
22624	22702	4.4641	183
22624	22703	4.24681	183
22625	22698	8.696	183
22625	22700	5.48486	183
22625	22701	4.95597	183
22625	22702	6.07404	183
22625	22703	5.13634	183
22626	22698	2.04315	183
22626	22699	9.2202	183
22626	22700	5.15474	183
22626	22701	4.65769	183
22626	22702	3.80564	183
22626	22703	1.2068	183
22627	22698	3.65403	183
22627	22700	2.30472	183
22627	22701	6.24745	183
22627	22702	3.40306	183
22627	22703	1.07914	183
22628	22698	3.23915	183
22628	22699	6.0906	183
22628	22700	8.17218	183
22628	22701	2.46139	183
22628	22702	6.03335	183
22628	22703	5.73967	183
22629	22698	5.58436	183
22629	22699	1.57504	183
22629	22700	7.04449	183
22629	22701	1.5913	183
22629	22702	1.3002	183
22629	22703	4.94764	183
22630	22698	9.71081	183
22630	22699	3.13016	183
22630	22700	5.24995	183
22630	22701	1.58124	183
22630	22702	3.87593	183
22630	22703	2.45818	183
22631	22698	2.99829	183
22631	22699	3.38261	183
22631	22700	3.78224	183
22631	22702	8.37706	183
22631	22703	10.6257	183
22632	22698	8.5855	183
22632	22699	7.74881	183
22632	22700	12.9964	183
22632	22701	3.9144	183
22632	22702	7.99582	183
22632	22703	2.02843	183
22633	22698	3.59348	183
22633	22699	8.1082	183
22633	22700	11.3326	183
22633	22701	10.2399	183
22633	22702	1.67333	183
22633	22703	1.06125	183
22634	22698	1.82297	183
22634	22699	8.22655	183
22634	22700	2.29961	183
22634	22701	6.23361	183
22634	22702	5.09327	183
22634	22703	5.38372	183
22635	22698	6.8833	183
22635	22699	3.88281	183
22635	22700	4.34153	183
22635	22702	3.20526	183
22638	22698	4.11092	183
22638	22699	13.9136	183
22638	22700	5.1858	183
22638	22701	18.743	183
22638	22702	15.3143	183
22638	22703	2.42814	183
22639	22698	14.0081	183
22639	22699	3.51192	183
22639	22700	3.92683	183
22639	22701	8.87044	183
22639	22702	1.44955	183
22639	22703	4.59663	183
22641	22698	11.7653	183
22641	22699	3.31834	183
22641	22700	3.71037	183
22641	22701	13.4104	183
22641	22702	2.73929	183
22641	22703	5.21191	183
22642	22698	7.92527	183
22642	22699	8.94115	183
22642	22700	9.99747	183
22642	22701	9.03345	183
22642	22702	1.84523	183
22642	22703	3.51083	183
22643	22698	4.38359	183
22643	22699	6.59399	183
22643	22700	5.52976	183
22643	22701	4.99655	183
22643	22702	2.72167	183
22643	22703	3.45226	183
22644	22698	5.71616	183
22644	22699	3.22444	183
22644	22700	7.21076	183
22644	22701	3.25772	183
22644	22702	2.66178	183
22644	22703	3.37628	183
22645	22698	3.2008	183
22645	22699	3.61109	183
22645	22700	4.0377	183
22645	22701	1.82418	183
22645	22702	2.98095	183
22645	22703	8.50756	183
22646	22699	11.9213	183
22646	22700	4.44325	183
22646	22701	8.0296	183
22646	22702	13.1214	183
22646	22703	4.16091	183
22647	22698	5.7745	183
22647	22699	10.8578	183
22647	22700	12.1406	183
22647	22701	13.1639	183
22647	22702	5.37789	183
22647	22703	4.54766	183
22648	22698	6.74984	183
22648	22699	1.90376	183
22648	22700	12.7721	183
22648	22701	5.77024	183
22648	22702	7.85779	183
22648	22703	6.97695	183
22649	22698	2.34947	183
22649	22699	10.6025	183
22649	22700	13.337	183
22649	22701	2.678	183
22649	22702	5.47025	183
22649	22703	3.46932	183
22650	22698	11.3068	183
22650	22699	6.3781	183
22650	22700	12.4803	183
22650	22701	1.61098	183
22650	22702	1.31628	183
22650	22703	5.00884	183
22651	22698	6.64164	183
22651	22699	7.49298	183
22651	22700	8.37821	183
22651	22701	2.52344	183
22651	22702	4.12364	183
22651	22703	2.61528	183
22652	22698	14.3643	183
22652	22699	12.1541	183
22652	22700	13.5901	183
22652	22701	4.0932	183
22652	22702	6.68884	183
22652	22703	8.48434	183
22653	22698	7.84431	183
22653	22699	6.63736	183
22653	22700	4.94768	183
22653	22701	6.70588	183
22653	22702	1.82638	183
22653	22703	5.79161	183
22654	22698	2.7009	183
22654	22700	3.4071	183
22654	22702	7.54617	183
22654	22703	6.3812	183
22655	22698	3.77496	183
22655	22699	9.93731	183
22655	22700	6.34932	183
22655	22701	7.17135	183
22655	22702	3.51568	183
22655	22703	5.20264	183
22656	22698	8.2545	183
22656	22699	2.32814	183
22656	22700	6.50799	183
22656	22701	5.88044	183
22656	22702	5.76566	183
22656	22703	2.43778	183
22657	22698	7.11543	183
22657	22699	14.4495	183
22657	22700	8.97589	183
22657	22701	6.4883	183
22657	22702	5.30138	183
22657	22703	3.36222	183
22658	22698	17.0398	183
22658	22699	6.0075	183
22658	22700	9.40413	183
22658	22701	2.42781	183
22658	22702	4.9592	183
22658	22703	2.51616	183
22659	22698	7.88529	183
22659	22699	8.89605	183
22659	22700	8.84182	183
22659	22701	10.9852	183
22659	22702	13.8714	183
22659	22703	5.69249	183
22660	22698	6.36775	183
22660	22699	12.9312	183
22660	22700	12.8523	183
22660	22701	13.7905	183
22660	22702	5.93039	183
22660	22703	7.14618	183
22620	22698	2.43097	343
22620	22699	4.5101	343
22620	22700	7.12222	343
22620	22701	3.05735	343
22620	22702	4.18298	343
22620	22703	0.902755	343
22621	22698	4.30947	343
22621	22699	7.99522	343
22621	22700	3.15646	343
22621	22703	8.00174	343
22622	22698	12.5639	343
22622	22699	1.94245	343
22622	22700	2.3006	343
22622	22701	7.9006	343
22622	22702	9.00782	343
22622	22703	2.33284	343
22623	22699	3.52239	343
22623	22700	4.17184	343
22623	22703	2.11516	343
22624	22698	9.11416	343
22624	22699	11.2728	343
22624	22700	9.34589	343
22624	22701	9.17006	343
22624	22702	4.18207	343
22624	22703	2.03076	343
22625	22698	3.82434	343
22625	22699	4.73011	343
22625	22700	5.60224	343
22625	22701	4.80974	343
22625	22702	6.58055	343
22625	22703	4.26057	343
22626	22698	3.51906	343
22626	22699	6.52879	343
22626	22700	2.57752	343
22626	22701	4.4258	343
22626	22703	1.30682	343
22627	22698	3.31169	343
22627	22699	4.09605	343
22627	22700	2.42564	343
22627	22701	2.0825	343
22627	22702	5.69844	343
22627	22703	3.68945	343
22628	22698	5.30427	343
22628	22699	8.7474	343
22628	22700	6.47515	343
22628	22701	3.3355	343
22628	22702	5.07059	343
22628	22703	5.90931	343
22629	22699	3.72758	343
22629	22700	8.82973	343
22629	22701	5.68549	343
22629	22702	1.72861	343
22629	22703	5.59592	343
22630	22698	12.7647	343
22630	22699	7.89397	343
22630	22700	4.67473	343
22630	22701	5.35124	343
22630	22702	3.66071	343
22630	22703	4.74025	343
22631	22698	4.68803	343
22631	22699	14.4959	343
22631	22700	6.86745	343
22631	22701	11.7919	343
22631	22702	2.6889	343
22631	22703	3.48185	343
22632	22698	9.28361	343
22632	22699	21.051	343
22632	22700	6.79974	343
22632	22701	7.78378	343
22632	22702	8.87462	343
22632	22703	3.44752	343
22633	22698	8.84047	343
22633	22699	3.64476	343
22633	22700	4.31678	343
22633	22701	1.85306	343
22633	22702	5.07061	343
22633	22703	6.56592	343
22634	22698	2.58678	343
22634	22699	4.79916	343
22634	22700	11.3681	343
22634	22701	4.87995	343
22634	22702	4.45108	343
22634	22703	8.64554	343
22635	22698	7.14851	343
22635	22699	22.104	343
22635	22700	5.2359	343
22635	22701	13.4857	343
22635	22702	8.2003	343
22635	22703	5.30928	343
22637	22698	16.3798	343
22637	22700	11.9974	343
22637	22701	10.3002	343
22637	22702	9.39494	343
22638	22698	6.29196	343
22638	22699	11.6733	343
22638	22700	9.21705	343
22638	22701	3.95659	343
22638	22703	4.67311	343
22639	22698	5.22764	343
22639	22699	4.84933	343
22639	22700	5.74345	343
22639	22701	3.28731	343
22639	22702	4.4976	343
22639	22703	2.91197	343
22641	22699	3.66264	343
22641	22700	13.0139	343
22641	22701	11.1729	343
22641	22702	3.39698	343
22641	22703	2.19937	343
22642	22698	13.0146	343
22642	22699	10.0607	343
22642	22700	9.53251	343
22642	22701	8.18402	343
22642	22702	7.46476	343
22642	22703	3.62479	343
22643	22698	14.6006	343
22643	22699	13.544	343
22643	22700	3.56472	343
22643	22701	4.59067	343
22643	22702	2.79148	343
22643	22703	2.71101	343
22644	22698	15.3218	343
22644	22699	9.47536	343
22644	22700	14.9632	343
22644	22701	3.21162	343
22644	22702	2.92937	343
22644	22703	5.68985	343
22645	22698	13.7469	343
22645	22699	10.2017	343
22645	22700	12.0827	343
22645	22701	6.91562	343
22645	22702	3.15392	343
22645	22703	1.021	343
22646	22698	7.959	343
22646	22699	9.84404	343
22646	22700	5.82954	343
22646	22701	10.0098	343
22646	22702	4.56502	343
22647	22698	10.3828	343
22647	22699	10.7016	343
22647	22700	7.60485	343
22647	22701	6.52905	343
22647	22702	5.95524	343
22647	22703	3.85572	343
22648	22698	8.1673	343
22648	22699	8.41806	343
22648	22700	9.97018	343
22648	22701	5.13586	343
22648	22702	4.68449	343
22648	22703	7.07694	343
22649	22698	7.33288	343
22649	22699	7.93592	343
22649	22700	12.0846	343
22649	22701	11.5279	343
22649	22702	3.15442	343
22649	22703	6.12699	343
22650	22698	16.3399	343
22650	22699	12.9921	343
22650	22700	20.5167	343
22650	22701	5.87145	343
22650	22702	1.33886	343
22650	22703	5.20106	343
22651	22698	13.2094	343
22651	22699	8.16897	343
22651	22700	9.67516	343
22651	22701	8.30649	343
22651	22702	2.52549	343
22651	22703	8.17563	343
22652	22698	11.7055	343
22652	22699	14.4779	343
22652	22700	6.43024	343
22652	22701	7.3608	343
22652	22702	3.35695	343
22652	22703	9.78054	343
22653	22698	8.72067	343
22653	22699	14.3815	343
22653	22700	17.0331	343
22653	22701	1.82795	343
22653	22702	10.0038	343
22653	22703	7.55643	343
22654	22698	25.6161	343
22654	22699	6.33662	343
22654	22700	7.50497	343
22654	22701	9.66494	343
22654	22702	8.81553	343
22654	22703	5.70761	343
22655	22698	13.2285	343
22655	22699	16.3616	343
22655	22700	6.45946	343
22655	22701	4.15927	343
22655	22702	11.3812	343
22655	22703	6.54999	343
22656	22698	10.2177	343
22656	22699	6.31888	343
22656	22700	11.2259	343
22656	22701	8.567	343
22656	22702	8.79084	343
22656	22703	4.42682	343
22657	22698	13.2246	343
22657	22699	14.7211	343
22657	22700	15.4981	343
22657	22701	11.6425	343
22657	22702	6.06817	343
22657	22703	5.89325	343
22658	22698	15.9192	343
22658	22699	18.4589	343
22658	22700	17.4899	343
22658	22701	7.50787	343
22658	22702	10.2721	343
22658	22703	8.12856	343
22659	22698	10.1128	343
22659	22699	15.6349	343
22659	22700	13.5796	343
22659	22701	11.6586	343
22659	22702	6.76707	343
22659	22703	9.38857	343
22660	22698	18.3749	343
22660	22699	15.9088	343
22660	22700	18.8421	343
22660	22701	15.4063	343
22660	22702	9.13402	343
22660	22703	11.8276	343
22620	22698	3.56629	755
22620	22699	5.85029	755
22620	22700	2.08953	755
22620	22702	1.5493	755
22620	22703	0.97117	755
22621	22698	2.87922	755
22621	22699	9.44638	755
22621	22700	3.37394	755
22621	22701	2.83727	755
22621	22702	2.50162	755
22621	22703	1.56813	755
22622	22698	2.59349	755
22622	22699	2.83631	755
22622	22700	3.03911	755
22622	22701	2.55571	755
22622	22702	2.25337	755
22622	22703	1.41251	755
22623	22698	7.78489	755
22623	22700	13.6838	755
22623	22702	3.38197	755
22623	22703	2.11997	755
22624	22699	2.7977	755
22624	22700	5.99549	755
22624	22701	1.26046	755
22624	22702	5.55673	755
22624	22703	2.78658	755
22625	22698	7.73956	755
22625	22699	5.64279	755
22625	22700	3.02313	755
22625	22702	2.24152	755
22625	22703	1.40509	755
22626	22698	4.93671	755
22626	22699	2.69946	755
22626	22701	2.43239	755
22626	22702	2.14464	755
22626	22703	1.34436	755
22627	22698	4.7309	755
22627	22699	5.17384	755
22627	22700	5.54378	755
22627	22701	2.33099	755
22627	22702	2.05523	755
22627	22703	2.57663	755
22628	22698	9.88162	755
22628	22699	5.40341	755
22628	22700	1.44744	755
22628	22701	1.21721	755
22628	22702	5.36606	755
22628	22703	6.05465	755
22629	22700	6.72279	755
22629	22701	1.88449	755
22629	22702	4.98465	755
22629	22703	3.12461	755
22630	22698	1.58003	755
22630	22699	8.63983	755
22630	22700	11.1091	755
22630	22701	1.55701	755
22630	22702	1.37282	755
22630	22703	3.44218	755
22631	22698	14.0992	755
22631	22699	3.8548	755
22631	22700	4.13043	755
22631	22701	13.8938	755
22631	22702	3.06253	755
22632	22698	4.35198	755
22632	22700	10.1995	755
22632	22701	2.14429	755
22632	22702	1.89062	755
22632	22703	4.74052	755
22633	22698	7.84144	755
22633	22699	2.1439	755
22633	22700	4.59439	755
22633	22701	1.9318	755
22633	22702	1.70327	755
22634	22698	3.49917	755
22634	22699	7.65358	755
22634	22700	10.251	755
22634	22701	1.7241	755
22634	22702	1.52014	755
22634	22703	2.85867	755
22635	22698	12.8431	755
22635	22701	4.21866	755
22635	22702	7.43918	755
22637	22698	12.1159	755
22637	22699	13.2502	755
22638	22698	4.94808	755
22638	22699	10.8227	755
22638	22700	5.79828	755
22638	22702	4.29916	755
22639	22698	3.71816	755
22639	22701	3.66399	755
22639	22703	1.01253	755
22641	22699	4.83413	755
22641	22700	5.17978	755
22641	22702	3.84057	755
22641	22703	9.6298	755
22642	22698	4.5502	755
22642	22699	2.48811	755
22642	22700	2.66602	755
22642	22701	11.2098	755
22642	22702	5.9302	755
22642	22703	7.43464	755
22643	22698	11.6029	755
22643	22699	5.43826	755
22643	22700	1.94237	755
22643	22701	3.26682	755
22643	22702	5.76071	755
22643	22703	0.902771	755
22644	22698	3.56302	755
22644	22700	4.17523	755
22644	22701	3.51111	755
22644	22702	6.19149	755
22644	22703	1.94056	755
22645	22698	15.1236	755
22645	22700	6.64581	755
22645	22701	5.58872	755
22645	22702	1.64252	755
22645	22703	6.17766	755
22646	22698	4.89049	755
22646	22699	5.34837	755
22646	22700	5.73079	755
22646	22701	4.81924	755
22646	22702	4.24912	755
22646	22703	2.66355	755
22647	22698	7.13983	755
22647	22699	2.60277	755
22647	22700	8.36662	755
22647	22701	2.34527	755
22647	22702	2.06782	755
22647	22703	1.29621	755
22648	22698	5.78735	755
22648	22699	8.43893	755
22648	22700	18.0847	755
22648	22701	5.70303	755
22648	22702	8.3806	755
22648	22703	4.20268	755
22649	22698	8.23423	755
22649	22699	6.00345	755
22649	22700	12.8654	755
22649	22701	2.70476	755
22649	22702	4.76957	755
22649	22703	0.747446	755
22650	22698	11.6006	755
22650	22699	10.8744	755
22650	22700	3.88396	755
22650	22701	4.89926	755
22650	22702	11.5191	755
22650	22703	2.70777	755
22651	22698	12.7124	755
22651	22699	3.47565	755
22651	22700	3.72417	755
22651	22701	3.1318	755
22651	22703	3.46183	755
22652	22698	12.0575	755
22652	22699	8.79096	755
22652	22700	2.35488	755
22652	22701	3.96062	755
22652	22702	1.74604	755
22652	22703	3.2835	755
22653	22698	9.92897	755
22653	22699	2.17172	755
22653	22700	4.654	755
22653	22701	1.95687	755
22653	22702	1.72537	755
22653	22703	5.4077	755
22654	22698	7.24105	755
22654	22699	7.919	755
22654	22700	12.7278	755
22654	22702	6.29141	755
22654	22703	1.97188	755
22655	22698	10.8586	755
22655	22699	1.69647	755
22655	22700	10.9066	755
22655	22701	1.52863	755
22655	22702	4.04338	755
22655	22703	6.75887	755
22656	22698	11.1527	755
22656	22699	13.5521	755
22656	22700	18.8775	755
22656	22701	7.32684	755
22656	22702	4.30671	755
22656	22703	5.3993	755
22657	22698	7.60299	755
22657	22699	8.31484	755
22657	22700	11.1367	755
22657	22701	3.74612	755
22657	22702	6.6059	755
22657	22703	6.21132	755
22658	22698	9.7172	755
22658	22699	16.6996	755
22658	22700	4.88008	755
22658	22701	2.7359	755
22658	22702	8.44283	755
22658	22703	4.53631	755
22659	22698	11.6244	755
22659	22699	10.1702	755
22659	22700	10.8974	755
22659	22701	3.4365	755
22659	22702	8.0799	755
22659	22703	4.43175	755
22660	22698	21.2571	755
22660	22699	21.2259	755
22660	22700	18.4115	755
22660	22701	10.9291	755
22660	22702	7.22714	755
22660	22703	7.55052	755

## Sheet: Boxplot_SuppFig5c_kirre-D1_dnc_
bin1	bin2	hic_ice_normalized_counts	type
22620	22706	6.0127	wt
22620	22708	1.36177	wt
22620	22709	3.21873	wt
22620	22710	4.24193	wt
22620	22713	2.01372	wt
22620	22714	6.12139	wt
22620	22717	2.0451	wt
22620	22718	2.72647	wt
22620	22720	1.47669	wt
22620	22724	11.4254	wt
22620	22727	3.37909	wt
22620	22729	2.35646	wt
22620	22730	2.04897	wt
22620	22733	1.86165	wt
22620	22734	2.37532	wt
22620	22736	2.82143	wt
22620	22737	4.47382	wt
22620	22738	3.08579	wt
22621	22706	1.56978	wt
22621	22713	2.62869	wt
22621	22716	12.5907	wt
22621	22717	2.66964	wt
22621	22719	1.99289	wt
22621	22720	1.92765	wt
22621	22721	2.79543	wt
22621	22722	2.93916	wt
22621	22723	4.49777	wt
22621	22725	2.0622	wt
22621	22726	3.88577	wt
22621	22732	4.52071	wt
22621	22734	3.10071	wt
22621	22735	5.75382	wt
22621	22736	3.68306	wt
22622	22706	1.22076	wt
22622	22712	4.321	wt
22622	22713	2.04423	wt
22622	22717	10.3804	wt
22622	22719	3.0996	wt
22622	22720	1.49907	wt
22622	22721	2.1739	wt
22622	22722	9.14272	wt
22622	22723	3.49775	wt
22622	22725	1.6037	wt
22622	22729	2.39216	wt
22622	22730	4.16003	wt
22622	22731	2.25112	wt
22622	22732	7.03117	wt
22622	22733	1.88986	wt
22622	22737	3.02774	wt
22622	22738	1.56627	wt
22623	22706	1.9477	wt
22623	22708	2.2056	wt
22623	22711	3.13806	wt
22623	22714	9.91456	wt
22623	22719	2.47268	wt
22623	22720	2.39174	wt
22623	22721	3.46843	wt
22623	22722	3.64677	wt
22623	22723	2.79031	wt
22623	22724	6.16841	wt
22623	22725	2.55867	wt
22623	22726	4.82127	wt
22623	22730	3.31863	wt
22623	22731	3.59164	wt
22623	22735	7.13906	wt
22623	22737	2.41535	wt
22623	22738	2.49896	wt
22624	22708	2.20985	wt
22624	22710	3.44186	wt
22624	22711	1.57206	wt
22624	22712	3.45369	wt
22624	22713	1.63392	wt
22624	22717	1.65937	wt
22624	22718	2.21223	wt
22624	22719	1.23873	wt
22624	22720	3.59452	wt
22624	22721	1.73756	wt
22624	22722	1.8269	wt
22624	22723	1.39784	wt
22624	22724	3.09016	wt
22624	22726	2.41529	wt
22624	22729	5.73604	wt
22624	22730	1.66251	wt
22624	22734	1.92731	wt
22624	22736	2.28929	wt
22624	22737	2.42001	wt
22624	22738	1.25189	wt
22625	22709	4.34682	wt
22625	22710	5.72863	wt
22625	22714	8.2668	wt
22625	22717	2.76186	wt
22625	22719	2.06173	wt
22625	22720	1.99424	wt
22625	22721	2.89199	wt
22625	22722	3.04069	wt
22625	22723	2.32657	wt
22625	22725	2.13343	wt
22625	22726	4.02	wt
22625	22727	4.56339	wt
22625	22736	3.81028	wt
22625	22738	2.08364	wt
22626	22706	1.51979	wt
22626	22708	6.88408	wt
22626	22712	5.37944	wt
22626	22713	2.54497	wt
22626	22714	7.7363	wt
22626	22720	1.86626	wt
22626	22721	2.7064	wt
22626	22722	2.84556	wt
22626	22723	2.17727	wt
22626	22724	4.81319	wt
22626	22725	1.99652	wt
22626	22729	2.97813	wt
22626	22730	2.58952	wt
22626	22733	2.35278	wt
22626	22737	5.65408	wt
22626	22738	1.94993	wt
22627	22706	4.67436	wt
22627	22708	1.32332	wt
22627	22710	4.12217	wt
22627	22712	4.13634	wt
22627	22713	1.95687	wt
22627	22716	9.37288	wt
22627	22717	5.96208	wt
22627	22719	2.96714	wt
22627	22721	2.081	wt
22627	22722	2.188	wt
22627	22723	3.34828	wt
22627	22724	3.70095	wt
22627	22725	1.53516	wt
22627	22729	2.28993	wt
22627	22730	1.99112	wt
22627	22731	2.15492	wt
22627	22733	1.80909	wt
22627	22735	4.28332	wt
22627	22737	1.44917	wt
22627	22738	1.49933	wt
22628	22706	3.72899	wt
22628	22710	3.28848	wt
22628	22712	3.29978	wt
22628	22713	1.5611	wt
22628	22717	1.58543	wt
22628	22718	2.11365	wt
22628	22719	3.55057	wt
22628	22720	4.57912	wt
22628	22722	1.74549	wt
22628	22723	1.33555	wt
22628	22724	2.95244	wt
22628	22725	1.22468	wt
22628	22727	2.61958	wt
22628	22729	1.82681	wt
22628	22730	3.17685	wt
22628	22731	1.7191	wt
22628	22732	2.68472	wt
22628	22733	1.44321	wt
22628	22734	7.36569	wt
22628	22735	3.41703	wt
22628	22736	2.18726	wt
22628	22737	4.62434	wt
22628	22738	4.7844	wt
22629	22706	2.20659	wt
22629	22708	1.24938	wt
22629	22710	3.89184	wt
22629	22711	1.77758	wt
22629	22712	3.90522	wt
22629	22713	1.84753	wt
22629	22714	5.61619	wt
22629	22717	1.87631	wt
22629	22718	2.50145	wt
22629	22720	1.35482	wt
22629	22721	1.96472	wt
22629	22722	2.06574	wt
22629	22723	1.58059	wt
22629	22725	2.89877	wt
22629	22727	6.20043	wt
22629	22729	2.16198	wt
22629	22730	1.87987	wt
22629	22731	2.03451	wt
22629	22733	1.70801	wt
22629	22734	2.17928	wt
22629	22735	4.04398	wt
22629	22736	2.58858	wt
22629	22737	1.3682	wt
22629	22738	1.41556	wt
22630	22706	0.96218	wt
22630	22709	2.57538	wt
22630	22710	3.39406	wt
22630	22711	1.55022	wt
22630	22713	1.61122	wt
22630	22716	7.71733	wt
22630	22717	4.90899	wt
22630	22719	3.66457	wt
22630	22720	1.18154	wt
22630	22721	1.71343	wt
22630	22722	3.60306	wt
22630	22723	1.37843	wt
22630	22724	3.04724	wt
22630	22725	2.528	wt
22630	22726	2.38174	wt
22630	22730	1.63943	wt
22630	22731	3.54859	wt
22630	22732	2.77092	wt
22630	22733	1.48955	wt
22630	22734	1.90055	wt
22630	22736	6.77247	wt
22630	22737	1.1932	wt
22630	22738	1.2345	wt
22631	22708	2.35695	wt
22631	22710	7.34192	wt
22631	22711	3.3534	wt
22631	22712	7.36716	wt
22631	22713	3.48535	wt
22631	22719	2.64236	wt
22631	22720	2.55586	wt
22631	22721	3.70643	wt
22631	22722	3.89701	wt
22631	22723	2.98178	wt
22631	22725	2.73425	wt
22631	22728	15.0711	wt
22631	22729	4.07856	wt
22631	22730	3.54636	wt
22631	22733	3.22214	wt
22631	22735	15.2579	wt
22631	22737	5.1622	wt
22632	22706	1.18955	wt
22632	22708	1.34706	wt
22632	22709	3.18397	wt
22632	22711	1.91656	wt
22632	22712	4.21054	wt
22632	22713	1.99197	wt
22632	22714	6.05528	wt
22632	22717	2.02301	wt
22632	22718	2.69702	wt
22632	22719	1.51018	wt
22632	22720	1.46074	wt
22632	22721	2.11833	wt
22632	22722	2.22725	wt
22632	22725	1.5627	wt
22632	22726	2.94457	wt
22632	22729	2.33101	wt
22632	22731	2.19358	wt
22632	22733	1.84154	wt
22632	22736	11.1638	wt
22632	22737	1.47517	wt
22632	22738	1.52623	wt
22633	22706	2.42727	wt
22633	22708	1.37433	wt
22633	22709	9.74527	wt
22633	22711	3.91071	wt
22633	22712	4.29577	wt
22633	22713	2.0323	wt
22633	22716	9.73415	wt
22633	22718	8.25486	wt
22633	22719	4.62226	wt
22633	22720	8.94188	wt
22633	22721	2.16121	wt
22633	22722	6.81701	wt
22633	22725	4.783	wt
22633	22729	2.3782	wt
22633	22732	6.99013	wt
22633	22736	2.84746	wt
22633	22737	1.50503	wt
22633	22738	6.2285	wt
22634	22706	1.29134	wt
22634	22708	1.46233	wt
22634	22709	3.45643	wt
22634	22711	2.08056	wt
22634	22713	2.16243	wt
22634	22714	6.57344	wt
22634	22716	10.3575	wt
22634	22717	2.19612	wt
22634	22718	2.92781	wt
22634	22720	3.17148	wt
22634	22721	2.2996	wt
22634	22722	2.41784	wt
22634	22723	1.85	wt
22634	22725	5.08927	wt
22634	22729	2.53048	wt
22634	22730	2.20028	wt
22634	22732	3.71886	wt
22634	22734	2.55073	wt
22634	22735	4.73326	wt
22634	22737	1.6014	wt
22634	22738	1.65683	wt
22635	22709	7.85883	wt
22635	22712	10.3927	wt
22635	22716	23.5496	wt
22635	22717	4.99329	wt
22635	22718	6.65692	wt
22635	22722	5.4974	wt
22635	22723	4.20631	wt
22635	22725	7.71426	wt
22635	22727	8.25037	wt
22635	22734	5.79956	wt
22635	22737	3.64108	wt
22635	22738	3.76711	wt
22637	22711	11.3326	wt
22637	22717	11.9621	wt
22637	22723	10.0768	wt
22637	22732	20.2563	wt
22637	22734	13.8936	wt
22637	22738	9.02462	wt
22638	22706	2.40082	wt
22638	22708	2.71871	wt
22638	22710	8.46882	wt
22638	22711	3.8681	wt
22638	22713	4.02031	wt
22638	22714	12.2211	wt
22638	22717	4.08295	wt
22638	22718	5.44328	wt
22638	22719	3.04793	wt
22638	22722	4.49515	wt
22638	22723	3.43944	wt
22638	22725	3.15392	wt
22638	22727	6.74621	wt
22638	22728	17.3843	wt
22638	22729	4.70457	wt
22638	22731	4.42719	wt
22638	22732	6.91396	wt
22638	22736	5.63286	wt
22638	22737	2.97726	wt
22638	22738	6.16063	wt
22639	22706	5.3177	wt
22639	22708	2.40873	wt
22639	22709	2.84668	wt
22639	22710	3.75161	wt
22639	22711	1.71353	wt
22639	22712	3.7645	wt
22639	22713	3.56192	wt
22639	22714	5.41383	wt
22639	22716	8.53031	wt
22639	22717	1.80871	wt
22639	22718	4.82264	wt
22639	22719	4.05061	wt
22639	22720	6.53001	wt
22639	22721	7.57571	wt
22639	22722	1.99131	wt
22639	22723	3.04728	wt
22639	22725	1.39716	wt
22639	22726	2.63265	wt
22639	22727	2.98851	wt
22639	22728	7.70109	wt
22639	22729	2.08408	wt
22639	22731	1.96121	wt
22639	22732	6.12564	wt
22639	22734	2.10076	wt
22639	22735	3.89827	wt
22639	22736	2.49531	wt
22639	22737	1.3189	wt
22639	22738	1.36455	wt
22641	22706	2.55811	wt
22641	22708	8.69048	wt
22641	22711	4.12152	wt
22641	22713	4.2837	wt
22641	22719	3.24762	wt
22641	22722	4.78965	wt
22641	22723	3.66478	wt
22641	22725	3.36055	wt
22641	22726	6.33225	wt
22641	22729	15.0384	wt
22641	22733	3.96021	wt
22641	22734	5.05291	wt
22641	22738	3.28213	wt
22642	22708	3.31965	wt
22642	22710	5.17037	wt
22642	22711	2.36155	wt
22642	22712	5.18815	wt
22642	22716	11.7563	wt
22642	22717	2.49272	wt
22642	22718	3.32322	wt
22642	22719	5.58245	wt
22642	22721	2.61017	wt
22642	22722	13.7219	wt
22642	22723	2.09985	wt
22642	22725	1.92553	wt
22642	22727	8.23738	wt
22642	22729	5.74446	wt
22642	22730	2.49743	wt
22642	22731	2.70289	wt
22642	22734	8.68564	wt
22642	22736	3.43897	wt
22642	22738	3.76118	wt
22643	22706	5.35773	wt
22643	22708	1.21343	wt
22643	22710	3.77985	wt
22643	22711	5.17929	wt
22643	22712	3.79284	wt
22643	22713	1.79437	wt
22643	22716	8.59452	wt
22643	22717	7.28929	wt
22643	22719	1.36037	wt
22643	22720	1.31583	wt
22643	22721	1.90819	wt
22643	22722	2.0063	wt
22643	22723	1.53511	wt
22643	22724	3.3936	wt
22643	22725	4.22303	wt
22643	22726	2.65247	wt
22643	22727	3.01101	wt
22643	22729	2.09977	wt
22643	22730	3.65155	wt
22643	22731	1.97597	wt
22643	22732	3.08588	wt
22643	22733	1.65886	wt
22643	22734	2.11657	wt
22643	22735	3.92761	wt
22643	22736	2.51409	wt
22643	22737	1.32883	wt
22643	22738	2.74965	wt
22644	22706	2.1235	wt
22644	22710	7.49057	wt
22644	22711	3.42129	wt
22644	22712	7.51632	wt
22644	22713	7.11183	wt
22644	22714	10.8094	wt
22644	22717	3.61132	wt
22644	22718	4.81451	wt
22644	22719	2.69586	wt
22644	22725	5.57921	wt
22644	22730	3.61815	wt
22644	22731	3.9158	wt
22644	22733	3.28738	wt
22644	22738	2.7245	wt
22645	22708	1.25491	wt
22645	22709	2.96615	wt
22645	22711	3.57089	wt
22645	22712	3.9225	wt
22645	22713	1.8557	wt
22645	22717	1.88462	wt
22645	22718	2.51252	wt
22645	22719	5.62748	wt
22645	22720	2.72163	wt
22645	22721	1.97341	wt
22645	22722	2.07488	wt
22645	22723	1.58759	wt
22645	22724	3.50961	wt
22645	22725	1.45579	wt
22645	22726	2.74314	wt
22645	22727	6.22787	wt
22645	22729	2.17155	wt
22645	22731	2.04352	wt
22645	22732	3.19136	wt
22645	22733	1.71556	wt
22645	22734	2.18892	wt
22645	22735	4.06187	wt
22645	22737	1.37425	wt
22645	22738	1.42182	wt
22646	22709	6.76405	wt
22646	22710	8.91425	wt
22646	22713	4.23176	wt
22646	22718	5.72958	wt
22646	22719	3.20824	wt
22646	22720	6.20643	wt
22646	22721	4.50019	wt
22646	22724	8.00335	wt
22646	22726	6.25548	wt
22646	22727	7.10104	wt
22646	22729	4.95202	wt
22646	22730	4.30583	wt
22646	22734	4.99165	wt
22646	22738	3.24233	wt
22647	22706	1.30464	wt
22647	22708	5.90953	wt
22647	22709	3.49201	wt
22647	22711	2.10198	wt
22647	22713	6.55407	wt
22647	22714	6.6411	wt
22647	22717	4.43746	wt
22647	22718	2.95795	wt
22647	22719	3.31257	wt
22647	22720	1.60207	wt
22647	22721	2.32327	wt
22647	22722	4.88545	wt
22647	22723	1.86904	wt
22647	22724	4.13181	wt
22647	22726	3.22945	wt
22647	22727	3.66598	wt
22647	22728	9.44687	wt
22647	22730	2.22293	wt
22647	22731	2.4058	wt
22647	22733	2.01971	wt
22647	22736	3.06098	wt
22647	22737	3.23577	wt
22647	22738	1.67389	wt
22648	22706	2.59011	wt
22648	22709	3.46635	wt
22648	22711	2.08654	wt
22648	22712	9.16794	wt
22648	22713	2.16864	wt
22648	22714	13.1846	wt
22648	22717	2.20243	wt
22648	22718	2.93622	wt
22648	22719	1.64412	wt
22648	22720	3.18059	wt
22648	22721	4.6124	wt
22648	22722	2.42478	wt
22648	22723	3.71062	wt
22648	22724	4.10146	wt
22648	22725	1.70129	wt
22648	22726	3.20573	wt
22648	22727	3.63905	wt
22648	22729	2.53775	wt
22648	22730	2.2066	wt
22648	22731	2.38813	wt
22648	22733	2.00487	wt
22648	22734	2.55806	wt
22648	22737	3.212	wt
22648	22738	6.64636	wt
22649	22706	2.64286	wt
22649	22708	1.9952	wt
22649	22709	2.35797	wt
22649	22710	3.10753	wt
22649	22711	1.41935	wt
22649	22713	2.95041	wt
22649	22714	4.48438	wt
22649	22716	7.06583	wt
22649	22717	7.49094	wt
22649	22719	3.3552	wt
22649	22720	1.08179	wt
22649	22721	1.56878	wt
22649	22722	1.64944	wt
22649	22723	1.26206	wt
22649	22725	1.15729	wt
22649	22726	2.18068	wt
22649	22729	5.17886	wt
22649	22730	3.00205	wt
22649	22731	3.24901	wt
22649	22732	5.07399	wt
22649	22733	4.0914	wt
22649	22734	1.7401	wt
22649	22735	3.22902	wt
22649	22736	2.06691	wt
22649	22737	1.09247	wt
22649	22738	4.52114	wt
22650	22706	2.94882	wt
22650	22708	1.11309	wt
22650	22709	2.63094	wt
22650	22710	3.46729	wt
22650	22711	1.58367	wt
22650	22713	1.64599	wt
22650	22716	7.88383	wt
22650	22717	1.67163	wt
22650	22718	8.9143	wt
22650	22719	3.74363	wt
22650	22720	3.62108	wt
22650	22721	10.5024	wt
22650	22722	1.8404	wt
22650	22723	1.40817	wt
22650	22724	3.11298	wt
22650	22725	1.29127	wt
22650	22727	2.76202	wt
22650	22728	7.11745	wt
22650	22730	3.34959	wt
22650	22731	3.62515	wt
22650	22732	2.8307	wt
22650	22733	1.52168	wt
22650	22734	3.8831	wt
22650	22736	2.3062	wt
22650	22737	1.21895	wt
22650	22738	1.26114	wt
22651	22706	4.68238	wt
22651	22708	5.30236	wt
22651	22709	4.17763	wt
22651	22710	5.50565	wt
22651	22712	5.52458	wt
22651	22713	2.61364	wt
22651	22717	5.30872	wt
22651	22719	1.98148	wt
22651	22720	1.91662	wt
22651	22721	2.77942	wt
22651	22723	2.23601	wt
22651	22725	2.05039	wt
22651	22726	3.86353	wt
22651	22730	2.65938	wt
22651	22731	2.87816	wt
22651	22732	4.49482	wt
22651	22733	2.41626	wt
22651	22735	5.72088	wt
22651	22736	3.66197	wt
22651	22737	3.87109	wt
22652	22706	1.26593	wt
22652	22708	1.43355	wt
22652	22710	4.46553	wt
22652	22712	4.48088	wt
22652	22717	2.1529	wt
22652	22718	2.87019	wt
22652	22719	6.42858	wt
22652	22720	6.21813	wt
22652	22721	4.50868	wt
22652	22723	1.81359	wt
22652	22724	4.00922	wt
22652	22725	1.66304	wt
22652	22727	3.55722	wt
22652	22729	2.48068	wt
22652	22730	2.15698	wt
22652	22732	3.64567	wt
22652	22733	1.95978	wt
22652	22735	4.6401	wt
22652	22738	3.24845	wt
22653	22706	1.32416	wt
22653	22708	1.4995	wt
22653	22712	9.37402	wt
22653	22713	4.43478	wt
22653	22717	2.25194	wt
22653	22718	3.00222	wt
22653	22719	1.68108	wt
22653	22720	1.62604	wt
22653	22721	4.71608	wt
22653	22722	2.47929	wt
22653	22723	3.79403	wt
22653	22724	4.19365	wt
22653	22725	1.73954	wt
22653	22726	3.27779	wt
22653	22729	5.18958	wt
22653	22731	2.44181	wt
22653	22732	3.81338	wt
22653	22734	2.61556	wt
22653	22735	4.85355	wt
22653	22737	1.6421	wt
22653	22738	1.69894	wt
22654	22708	5.05452	wt
22654	22711	3.59571	wt
22654	22713	3.7372	wt
22654	22714	11.3605	wt
22654	22717	3.79543	wt
22654	22718	5.05997	wt
22654	22719	2.8333	wt
22654	22720	5.48109	wt
22654	22721	3.97426	wt
22654	22722	4.17861	wt
22654	22725	2.93183	wt
22654	22726	5.5244	wt
22654	22730	3.80261	wt
22654	22732	6.42709	wt
22654	22733	3.45498	wt
22654	22734	4.40828	wt
22654	22735	8.18021	wt
22654	22736	10.4724	wt
22655	22706	0.953038	wt
22655	22708	2.15846	wt
22655	22709	2.55091	wt
22655	22710	3.36181	wt
22655	22712	3.37337	wt
22655	22713	1.59592	wt
22655	22717	3.24156	wt
22655	22719	7.2595	wt
22655	22720	3.51093	wt
22655	22721	1.69715	wt
22655	22722	5.35324	wt
22655	22723	4.096	wt
22655	22725	2.50399	wt
22655	22726	2.35911	wt
22655	22727	2.678	wt
22655	22728	6.90094	wt
22655	22729	1.86754	wt
22655	22730	1.62385	wt
22655	22731	1.75744	wt
22655	22733	1.4754	wt
22655	22736	2.23604	wt
22655	22737	1.18187	wt
22656	22706	2.96151	wt
22656	22708	1.67682	wt
22656	22709	1.98171	wt
22656	22710	2.61166	wt
22656	22711	1.19287	wt
22656	22712	2.62064	wt
22656	22713	4.95923	wt
22656	22718	1.67863	wt
22656	22719	5.63963	wt
22656	22720	2.7275	wt
22656	22721	5.2738	wt
22656	22722	4.15873	wt
22656	22723	1.06068	wt
22656	22724	9.37917	wt
22656	22725	1.94525	wt
22656	22726	1.83271	wt
22656	22727	4.16087	wt
22656	22728	5.36108	wt
22656	22729	2.90165	wt
22656	22730	1.26151	wt
22656	22731	4.09585	wt
22656	22732	2.13217	wt
22656	22735	2.71376	wt
22656	22737	1.83629	wt
22656	22738	0.949926	wt
22657	22706	2.03891	wt
22657	22708	3.46333	wt
22657	22709	2.72869	wt
22657	22710	3.59611	wt
22657	22711	6.57003	wt
22657	22712	7.21694	wt
22657	22713	1.70714	wt
22657	22714	5.18943	wt
22657	22717	3.46748	wt
22657	22718	2.31137	wt
22657	22719	2.58848	wt
22657	22720	1.25187	wt
22657	22721	9.07714	wt
22657	22722	1.90877	wt
22657	22723	1.46049	wt
22657	22724	3.22864	wt
22657	22725	5.35699	wt
22657	22726	2.52353	wt
22657	22727	5.72928	wt
22657	22729	1.9977	wt
22657	22730	1.73702	wt
22657	22731	7.51966	wt
22657	22732	2.93587	wt
22657	22733	1.57822	wt
22657	22735	3.73669	wt
22657	22737	1.26423	wt
22657	22738	2.61598	wt
22658	22706	0.748741	wt
22658	22708	2.54364	wt
22658	22709	6.01227	wt
22658	22710	2.64116	wt
22658	22711	3.61903	wt
22658	22712	2.65024	wt
22658	22713	2.50762	wt
22658	22714	3.81138	wt
22658	22716	12.0108	wt
22658	22717	6.36673	wt
22658	22718	3.39518	wt
22658	22719	5.70333	wt
22658	22720	4.59719	wt
22658	22721	2.66668	wt
22658	22722	1.4019	wt
22658	22723	3.21797	wt
22658	22724	2.37128	wt
22658	22725	1.96722	wt
22658	22726	1.85341	wt
22658	22727	8.41574	wt
22658	22729	1.46721	wt
22658	22730	1.27576	wt
22658	22731	1.38071	wt
22658	22732	2.15625	wt
22658	22733	2.31825	wt
22658	22734	1.47895	wt
22658	22736	5.27015	wt
22658	22737	1.85703	wt
22658	22738	3.84262	wt
22659	22706	1.41162	wt
22659	22708	2.39779	wt
22659	22709	3.77835	wt
22659	22710	2.48972	wt
22659	22711	2.27434	wt
22659	22712	12.4914	wt
22659	22713	2.36383	wt
22659	22716	5.66106	wt
22659	22717	2.40066	wt
22659	22719	2.68815	wt
22659	22720	1.73343	wt
22659	22721	2.51378	wt
22659	22722	1.32151	wt
22659	22723	3.03345	wt
22659	22724	2.23531	wt
22659	22725	1.85442	wt
22659	22726	5.2414	wt
22659	22727	5.94989	wt
22659	22728	5.11076	wt
22659	22730	3.60781	wt
22659	22733	2.18532	wt
22659	22735	2.58705	wt
22659	22736	1.65599	wt
22659	22737	0.875276	wt
22659	22738	0.905572	wt
22660	22706	5.46391	wt
22660	22708	4.81241	wt
22660	22709	6.49989	wt
22660	22710	4.28306	wt
22660	22711	2.93441	wt
22660	22712	10.7445	wt
22660	22713	2.03325	wt
22660	22714	3.09038	wt
22660	22717	1.03246	wt
22660	22719	3.85369	wt
22660	22720	2.23652	wt
22660	22721	2.16222	wt
22660	22723	5.21845	wt
22660	22724	7.6908	wt
22660	22725	4.78524	wt
22660	22726	1.5028	wt
22660	22727	1.70593	wt
22660	22728	4.39602	wt
22660	22729	4.75863	wt
22660	22730	2.06884	wt
22660	22731	4.47806	wt
22660	22732	1.74835	wt
22660	22733	0.939852	wt
22660	22734	1.19918	wt
22660	22735	4.4505	wt
22660	22736	2.84879	wt
22660	22737	3.01147	wt
22660	22738	2.33678	wt
22620	22706	1.19657	102
22620	22708	1.41295	102
22620	22709	2.9707	102
22620	22713	1.88466	102
22620	22717	1.90908	102
22620	22719	1.51313	102
22620	22720	1.48507	102
22620	22721	1.94871	102
22620	22723	1.67458	102
22620	22725	1.55991	102
22620	22726	3.0186	102
22620	22727	3.42026	102
22620	22730	1.83612	102
22620	22731	2.10407	102
22620	22733	1.87069	102
22620	22735	3.82308	102
22620	22736	2.5048	102
22620	22737	1.47768	102
22621	22706	1.62715	102
22621	22708	1.9214	102
22621	22709	4.03972	102
22621	22710	5.34396	102
22621	22711	2.5201	102
22621	22716	11.6234	102
22621	22719	2.05763	102
22621	22721	2.64996	102
22621	22725	2.12125	102
22621	22726	4.10484	102
22621	22727	4.65105	102
22621	22728	11.2841	102
22621	22730	2.49686	102
22621	22731	2.86122	102
22621	22733	2.54386	102
22621	22734	3.2422	102
22621	22736	3.40615	102
22621	22737	2.00943	102
22621	22738	2.08965	102
22622	22706	1.28543	102
22622	22708	1.51788	102
22622	22710	4.22165	102
22622	22711	1.99084	102
22622	22713	2.02462	102
22622	22714	7.05652	102
22622	22718	2.62468	102
22622	22721	2.09343	102
22622	22722	2.24055	102
22622	22723	1.79894	102
22622	22724	3.96935	102
22622	22725	1.67576	102
22622	22726	3.24277	102
22622	22730	1.97248	102
22622	22732	3.71195	102
22622	22735	4.10699	102
22622	22736	2.69081	102
22622	22737	1.58742	102
22622	22738	1.65079	102
22623	22706	2.03152	102
22623	22708	2.39889	102
22623	22713	3.19976	102
22623	22717	3.24123	102
22623	22718	4.14811	102
22623	22720	2.52135	102
22623	22722	3.54101	102
22623	22723	2.8431	102
22623	22728	14.0884	102
22623	22732	5.86646	102
22623	22736	4.25263	102
22624	22706	0.872633	102
22624	22708	1.03043	102
22624	22711	1.35151	102
22624	22712	2.87822	102
22624	22717	1.39226	102
22624	22718	1.78181	102
22624	22719	2.20699	102
22624	22721	1.42116	102
22624	22722	1.52103	102
22624	22723	1.22124	102
22624	22725	1.13761	102
22624	22726	2.2014	102
22624	22727	2.49433	102
22624	22729	1.54335	102
22624	22730	4.01715	102
22624	22732	2.51991	102
22624	22734	1.73877	102
22624	22735	2.7881	102
22624	22736	1.8267	102
22624	22737	1.07764	102
22624	22738	1.12067	102
22625	22706	1.51693	102
22625	22708	1.79124	102
22625	22709	3.76606	102
22625	22713	2.38924	102
22625	22720	1.88267	102
22625	22721	2.47044	102
22625	22722	2.64405	102
22625	22723	2.12292	102
22625	22725	1.97755	102
22625	22727	4.33598	102
22625	22730	2.32771	102
22625	22732	4.38045	102
22625	22734	3.02257	102
22625	22736	3.17541	102
22626	22708	1.72331	102
22626	22709	3.62324	102
22626	22713	2.29864	102
22626	22716	10.4251	102
22626	22722	2.54379	102
22626	22723	2.04242	102
22626	22724	4.50657	102
22626	22725	1.90256	102
22626	22726	3.68165	102
22626	22727	4.17155	102
22626	22728	10.1208	102
22626	22729	2.58111	102
22626	22731	2.56624	102
22626	22732	4.21433	102
22626	22733	2.2816	102
22626	22734	2.90795	102
22626	22735	4.66285	102
22626	22736	3.05499	102
22626	22737	1.80227	102
22626	22738	1.87421	102
22627	22706	1.25454	102
22627	22708	1.48141	102
22627	22711	1.94301	102
22627	22712	4.13787	102
22627	22713	1.97597	102
22627	22714	6.88696	102
22627	22717	2.00158	102
22627	22718	2.56161	102
22627	22719	1.58644	102
22627	22720	1.55703	102
22627	22722	4.37341	102
22627	22723	1.75572	102
22627	22724	3.87397	102
22627	22727	3.58598	102
22627	22729	2.21879	102
22627	22731	2.20601	102
22627	22732	3.62276	102
22627	22734	2.49975	102
22627	22735	4.00831	102
22627	22736	5.25231	102
22627	22738	1.61112	102
22628	22706	0.936453	102
22628	22708	1.1058	102
22628	22709	2.32492	102
22628	22711	1.45036	102
22628	22713	1.47496	102
22628	22714	5.14077	102
22628	22717	1.49408	102
22628	22718	1.91212	102
22628	22719	1.1842	102
22628	22721	1.52509	102
22628	22722	3.26454	102
22628	22723	1.31056	102
22628	22724	2.89173	102
22628	22725	1.22081	102
22628	22727	2.67675	102
22628	22730	1.43698	102
22628	22732	2.70421	102
22628	22733	2.92806	102
22628	22737	1.15646	102
22628	22738	1.20263	102
22629	22706	1.20267	102
22629	22710	3.94986	102
22629	22711	1.86267	102
22629	22712	3.96679	102
22629	22716	8.59115	102
22629	22717	1.91882	102
22629	22718	2.4557	102
22629	22720	1.49265	102
22629	22721	1.95865	102
22629	22723	5.04938	102
22629	22724	3.7138	102
22629	22727	3.43771	102
22629	22728	8.34039	102
22629	22729	2.12706	102
22629	22730	1.84549	102
22629	22731	2.1148	102
22629	22732	3.47297	102
22629	22733	1.88023	102
22629	22737	1.48522	102
22629	22738	3.08903	102
22630	22706	0.94587	102
22630	22708	1.11692	102
22630	22709	2.3483	102
22630	22710	3.10646	102
22630	22711	1.46494	102
22630	22716	6.75672	102
22630	22717	1.5091	102
22630	22719	1.19611	102
22630	22720	1.17393	102
22630	22721	1.54043	102
22630	22722	3.29737	102
22630	22723	1.32374	102
22630	22724	2.92081	102
22630	22725	1.23309	102
22630	22726	2.38616	102
22630	22727	2.70367	102
22630	22729	1.67288	102
22630	22730	1.45143	102
22630	22731	1.66324	102
22630	22732	2.7314	102
22630	22734	1.8847	102
22630	22736	1.98001	102
22630	22737	2.33618	102
22630	22738	1.21472	102
22631	22708	2.30606	102
22631	22709	4.84847	102
22631	22713	3.07594	102
22631	22717	3.1158	102
22631	22718	3.9876	102
22631	22721	3.18048	102
22631	22725	2.54592	102
22631	22726	4.92663	102
22631	22729	3.45394	102
22631	22730	2.99673	102
22631	22732	5.63945	102
22631	22733	3.05314	102
22631	22734	3.89129	102
22631	22736	4.08806	102
22632	22706	1.3018	102
22632	22708	1.53721	102
22632	22711	2.0162	102
22632	22713	2.05041	102
22632	22716	9.29926	102
22632	22717	2.07698	102
22632	22719	1.6462	102
22632	22723	1.82186	102
22632	22725	3.3942	102
22632	22726	3.28407	102
22632	22727	3.72106	102
22632	22729	2.30238	102
22632	22730	1.9976	102
22632	22733	2.03521	102
22632	22734	2.59392	102
22632	22735	4.1593	102
22632	22737	1.60764	102
22632	22738	1.67182	102
22633	22706	1.27405	102
22633	22708	3.00888	102
22633	22709	3.16306	102
22633	22717	2.03269	102
22633	22718	2.60144	102
22633	22719	1.61111	102
22633	22720	1.58123	102
22633	22722	2.2207	102
22633	22723	1.78301	102
22633	22725	1.66092	102
22633	22726	3.21405	102
22633	22727	3.64173	102
22633	22729	2.25329	102
22633	22730	1.95501	102
22633	22731	2.24031	102
22633	22733	3.98363	102
22633	22735	4.07063	102
22633	22736	2.66698	102
22633	22737	1.57336	102
22633	22738	1.63617	102
22634	22706	1.22752	102
22634	22708	1.44949	102
22634	22710	4.03146	102
22634	22711	1.90115	102
22634	22712	4.04873	102
22634	22713	1.93341	102
22634	22714	6.73861	102
22634	22716	8.76863	102
22634	22717	1.95846	102
22634	22718	2.50643	102
22634	22719	1.55227	102
22634	22720	1.52348	102
22634	22721	1.99911	102
22634	22723	1.7179	102
22634	22725	1.60026	102
22634	22727	3.50873	102
22634	22729	2.171	102
22634	22730	1.88362	102
22634	22731	2.15849	102
22634	22732	3.54472	102
22634	22733	1.91907	102
22634	22734	2.4459	102
22634	22735	3.92197	102
22634	22736	2.56958	102
22634	22737	1.5159	102
22635	22711	4.66323	102
22635	22712	9.93092	102
22635	22719	3.80748	102
22635	22721	4.90352	102
22635	22730	4.62022	102
22635	22731	5.29444	102
22635	22732	8.69464	102
22635	22734	5.99942	102
22635	22735	9.61997	102
22635	22738	3.86671	102
22637	22713	10.6895	102
22637	22721	11.0528	102
22637	22723	9.498	102
22637	22738	8.7158	102
22638	22711	3.94265	102
22638	22714	13.9747	102
22638	22716	18.1846	102
22638	22719	3.21913	102
22638	22720	3.15944	102
22638	22723	3.56261	102
22638	22725	3.31866	102
22638	22726	6.42195	102
22638	22727	7.27648	102
22638	22731	4.47632	102
22638	22733	3.97982	102
22638	22734	5.07236	102
22639	22706	1.07362	102
22639	22708	1.26777	102
22639	22709	2.66547	102
22639	22710	3.52602	102
22639	22711	1.6628	102
22639	22712	3.54114	102
22639	22713	1.69101	102
22639	22716	7.66929	102
22639	22718	2.1922	102
22639	22719	1.35766	102
22639	22720	1.33248	102
22639	22721	1.74848	102
22639	22722	1.87136	102
22639	22723	1.50252	102
22639	22725	1.39963	102
22639	22726	2.70844	102
22639	22729	1.89882	102
22639	22730	1.64746	102
22639	22731	1.88787	102
22639	22733	1.67848	102
22639	22734	2.13925	102
22639	22735	3.43026	102
22639	22736	2.24743	102
22639	22737	1.32585	102
22639	22738	1.37878	102
22641	22710	7.56661	102
22641	22713	3.62879	102
22641	22716	16.4578	102
22641	22718	4.70431	102
22641	22720	2.85942	102
22641	22722	4.01581	102
22641	22727	6.58551	102
22641	22730	3.53534	102
22641	22731	4.05125	102
22641	22733	3.60189	102
22641	22736	4.82283	102
22642	22706	1.41195	102
22642	22708	1.66728	102
22642	22710	4.63717	102
22642	22711	2.1868	102
22642	22712	4.65705	102
22642	22713	2.2239	102
22642	22717	2.25271	102
22642	22718	2.88302	102
22642	22719	1.78549	102
22642	22720	1.75239	102
22642	22721	2.29948	102
22642	22722	2.46107	102
22642	22723	1.97601	102
22642	22724	4.36004	102
22642	22725	1.8407	102
22642	22729	2.49719	102
22642	22730	2.16662	102
22642	22733	4.41482	102
22642	22735	4.51123	102
22642	22736	2.95566	102
22642	22738	1.81327	102
22643	22706	1.07573	102
22643	22708	1.27026	102
22643	22710	3.53295	102
22643	22711	1.66607	102
22643	22713	1.69433	102
22643	22716	7.68436	102
22643	22717	1.71629	102
22643	22718	2.19651	102
22643	22719	1.36033	102
22643	22721	1.75192	102
22643	22724	3.32181	102
22643	22731	1.89159	102
22643	22736	2.25185	102
22643	22737	1.32846	102
22643	22738	1.38149	102
22644	22706	2.15251	102
22644	22708	2.54175	102
22644	22712	7.09964	102
22644	22713	3.39031	102
22644	22720	2.6715	102
22644	22723	3.01241	102
22644	22726	5.43016	102
22644	22729	3.80694	102
22644	22730	3.303	102
22644	22731	3.785	102
22644	22732	6.21582	102
22644	22733	3.36518	102
22644	22734	4.289	102
22644	22736	4.50588	102
22644	22737	2.65821	102
22644	22738	2.76432	102
22645	22706	1.08587	102
22645	22708	1.28223	102
22645	22709	2.69587	102
22645	22711	1.68177	102
22645	22712	3.58153	102
22645	22713	1.7103	102
22645	22716	7.75678	102
22645	22718	2.21721	102
22645	22719	1.37315	102
22645	22720	1.34768	102
22645	22721	1.76843	102
22645	22722	1.89271	102
22645	22723	1.51966	102
22645	22724	3.35312	102
22645	22725	1.4156	102
22645	22726	2.73934	102
22645	22729	1.92048	102
22645	22730	1.66626	102
22645	22731	1.90941	102
22645	22733	1.69762	102
22645	22735	3.46939	102
22645	22737	1.34098	102
22646	22708	2.7057	102
22646	22711	3.54879	102
22646	22712	7.55757	102
22646	22717	3.65576	102
22646	22720	2.84381	102
22646	22721	3.73165	102
22646	22723	3.20671	102
22646	22725	2.98713	102
22646	22727	6.54957	102
22646	22729	4.0525	102
22646	22730	3.51605	102
22646	22731	4.02914	102
22646	22734	4.56564	102
22646	22735	7.32094	102
22646	22737	2.82966	102
22647	22706	1.37683	102
22647	22710	4.52185	102
22647	22711	2.13241	102
22647	22712	4.54123	102
22647	22713	2.16859	102
22647	22717	4.39338	102
22647	22718	5.62264	102
22647	22719	1.74109	102
22647	22720	1.7088	102
22647	22721	2.24229	102
22647	22722	2.39987	102
22647	22723	1.92687	102
22647	22724	4.25161	102
22647	22729	2.43508	102
22647	22731	2.42105	102
22647	22733	2.15251	102
22647	22734	2.74343	102
22647	22735	4.39904	102
22647	22736	2.88215	102
22647	22737	1.7003	102
22647	22738	1.76818	102
22648	22706	1.27309	102
22648	22708	1.50331	102
22648	22709	3.16068	102
22648	22710	4.18113	102
22648	22711	1.97173	102
22648	22716	9.09417	102
22648	22717	2.03117	102
22648	22720	1.58005	102
22648	22721	4.14667	102
22648	22723	1.78168	102
22648	22725	1.65967	102
22648	22727	3.639	102
22648	22730	1.95355	102
22648	22731	2.23862	102
22648	22732	3.67632	102
22648	22733	1.99032	102
22648	22734	2.53671	102
22648	22735	4.06757	102
22648	22736	2.66498	102
22648	22738	1.63495	102
22649	22706	1.70005	102
22649	22708	2.00748	102
22649	22709	2.11035	102
22649	22711	1.3165	102
22649	22712	2.80365	102
22649	22713	1.33884	102
22649	22714	4.66632	102
22649	22717	1.35619	102
22649	22718	1.73564	102
22649	22720	1.05498	102
22649	22721	1.38434	102
22649	22723	1.1896	102
22649	22724	2.62484	102
22649	22725	1.10814	102
22649	22727	2.42971	102
22649	22728	5.89483	102
22649	22729	3.00673	102
22649	22730	1.30436	102
22649	22731	1.4947	102
22649	22732	2.45463	102
22649	22734	1.69373	102
22649	22735	2.71586	102
22649	22737	1.04973	102
22649	22738	1.09163	102
22650	22706	0.985756	102
22650	22708	1.16402	102
22650	22709	2.44733	102
22650	22710	3.23746	102
22650	22711	1.52672	102
22650	22712	3.25133	102
22650	22714	5.41143	102
22650	22717	1.57274	102
22650	22718	2.01279	102
22650	22719	1.24655	102
22650	22720	1.22343	102
22650	22721	1.60539	102
22650	22722	1.71821	102
22650	22723	1.37956	102
22650	22725	1.28509	102
22650	22726	2.48678	102
22650	22729	1.74342	102
22650	22730	1.51264	102
22650	22733	1.54111	102
22650	22734	1.96418	102
22650	22735	3.14953	102
22650	22736	2.0635	102
22650	22737	1.21734	102
22650	22738	1.26594	102
22651	22706	1.6982	102
22651	22709	4.21609	102
22651	22711	2.63013	102
22651	22712	5.60118	102
22651	22717	2.70941	102
22651	22718	3.4675	102
22651	22719	2.14747	102
22651	22720	2.10765	102
22651	22721	2.76566	102
22651	22723	4.75321	102
22651	22724	5.24396	102
22651	22727	4.85412	102
22651	22728	11.7768	102
22651	22729	3.00345	102
22651	22730	2.60587	102
22651	22732	4.9039	102
22651	22733	2.65492	102
22651	22734	3.38376	102
22651	22736	3.55487	102
22651	22737	2.09716	102
22651	22738	2.18088	102
22652	22708	1.504	102
22652	22711	1.97264	102
22652	22717	2.0321	102
22652	22718	2.60068	102
22652	22719	1.61064	102
22652	22720	3.16154	102
22652	22723	1.78249	102
22652	22724	3.93305	102
22652	22725	1.66043	102
22652	22726	3.21311	102
22652	22727	3.64066	102
22652	22728	8.83277	102
22652	22730	1.95444	102
22652	22731	2.23965	102
22652	22733	1.99123	102
22652	22734	2.53787	102
22652	22736	2.6662	102
22652	22737	1.5729	102
22653	22706	1.35367	102
22653	22708	1.59846	102
22653	22711	2.09653	102
22653	22713	2.1321	102
22653	22717	2.15973	102
22653	22718	2.76402	102
22653	22719	1.7118	102
22653	22720	1.68005	102
22653	22721	2.20456	102
22653	22722	2.35949	102
22653	22723	1.89444	102
22653	22725	5.29416	102
22653	22727	3.86932	102
22653	22730	2.0772	102
22653	22733	2.1163	102
22653	22734	2.69727	102
22653	22736	2.83366	102
22653	22737	1.67169	102
22653	22738	1.73843	102
22654	22706	2.6538	102
22654	22708	3.1337	102
22654	22709	6.58857	102
22654	22713	4.17989	102
22654	22716	18.9572	102
22654	22718	5.41873	102
22654	22719	3.3559	102
22654	22720	3.29367	102
22654	22723	3.71397	102
22654	22725	3.45965	102
22654	22733	4.1489	102
22654	22734	5.28787	102
22655	22706	2.94111	102
22655	22708	1.15766	102
22655	22709	2.43396	102
22655	22710	3.21977	102
22655	22711	1.51838	102
22655	22712	3.23357	102
22655	22716	7.00317	102
22655	22717	3.12829	102
22655	22719	1.23974	102
22655	22720	1.21675	102
22655	22721	3.19323	102
22655	22722	1.70882	102
22655	22724	3.02734	102
22655	22725	1.27807	102
22655	22726	2.4732	102
22655	22727	2.80229	102
22655	22729	1.73389	102
22655	22730	3.00874	102
22655	22731	1.7239	102
22655	22732	2.83103	102
22655	22734	1.95345	102
22655	22735	3.13232	102
22655	22736	2.05223	102
22655	22737	1.2107	102
22655	22738	1.25903	102
22656	22706	2.11365	102
22656	22708	0.831956	102
22656	22709	1.74918	102
22656	22710	2.31391	102
22656	22711	1.09119	102
22656	22712	2.32382	102
22656	22713	1.1097	102
22656	22714	3.86771	102
22656	22716	5.03287	102
22656	22717	2.24817	102
22656	22718	1.4386	102
22656	22719	2.67284	102
22656	22721	1.14742	102
22656	22722	1.22805	102
22656	22723	1.97202	102
22656	22725	0.91849	102
22656	22726	1.77738	102
22656	22727	2.01388	102
22656	22729	1.24607	102
22656	22731	1.23889	102
22656	22732	2.03454	102
22656	22733	1.10148	102
22656	22735	2.25106	102
22656	22736	1.47485	102
22656	22737	0.870073	102
22656	22738	2.71442	102
22657	22706	1.12635	102
22657	22708	2.66006	102
22657	22709	2.79637	102
22657	22711	1.74446	102
22657	22717	1.79705	102
22657	22719	1.42433	102
22657	22720	2.79585	102
22657	22721	1.83435	102
22657	22722	1.96326	102
22657	22723	4.72894	102
22657	22725	1.46837	102
22657	22727	3.21955	102
22657	22729	1.99207	102
22657	22730	1.72837	102
22657	22731	1.98059	102
22657	22735	3.59873	102
22657	22736	2.3578	102
22657	22737	1.39097	102
22658	22706	1.71885	102
22658	22708	1.01484	102
22658	22709	6.40106	102
22658	22710	2.82256	102
22658	22711	1.33106	102
22658	22712	2.83465	102
22658	22713	1.35364	102
22658	22717	1.37118	102
22658	22718	3.50968	102
22658	22719	3.26039	102
22658	22720	2.13328	102
22658	22721	1.39965	102
22658	22722	4.49402	102
22658	22723	1.20276	102
22658	22725	1.1204	102
22658	22727	2.45658	102
22658	22728	5.96002	102
22658	22729	1.51999	102
22658	22730	1.31878	102
22658	22731	1.51123	102
22658	22732	2.48177	102
22658	22733	1.34361	102
22658	22734	1.71246	102
22658	22737	1.06133	102
22658	22738	1.1037	102
22659	22706	0.72364	102
22659	22708	0.854499	102
22659	22709	1.79657	102
22659	22711	1.12076	102
22659	22712	2.38679	102
22659	22713	1.13977	102
22659	22714	3.97251	102
22659	22716	5.16924	102
22659	22717	3.46363	102
22659	22718	1.47758	102
22659	22719	0.915087	102
22659	22720	0.898118	102
22659	22721	1.17851	102
22659	22722	1.26133	102
22659	22723	2.02545	102
22659	22725	0.943378	102
22659	22726	1.82554	102
22659	22729	1.27984	102
22659	22730	1.11042	102
22659	22731	1.27246	102
22659	22732	2.08967	102
22659	22733	1.13132	102
22659	22734	1.4419	102
22659	22735	2.31206	102
22659	22736	3.02962	102
22659	22738	0.929324	102
22660	22706	2.63789	102
22660	22708	1.55745	102
22660	22709	4.91179	102
22660	22711	2.04275	102
22660	22713	1.0387	102
22660	22714	3.62025	102
22660	22716	4.71086	102
22660	22717	4.20866	102
22660	22719	0.833942	102
22660	22720	2.45543	102
22660	22721	1.07401	102
22660	22722	1.14948	102
22660	22723	0.922924	102
22660	22725	0.859725	102
22660	22728	4.57336	102
22660	22730	2.02391	102
22660	22731	1.15963	102
22660	22732	1.90437	102
22660	22733	1.031	102
22660	22734	1.31404	102
22660	22735	2.10704	102
22660	22736	1.38048	102
22660	22737	0.814405	102
22660	22738	0.846916	102
22620	22706	3.0514	183
22620	22708	3.71596	183
22620	22710	3.96813	183
22620	22711	2.04546	183
22620	22712	8.93177	183
22620	22713	6.05923	183
22620	22714	10.3015	183
22620	22718	3.10707	183
22620	22719	3.75752	183
22620	22721	2.66906	183
22620	22722	4.73972	183
22620	22723	7.17201	183
22620	22725	6.49382	183
22620	22726	4.1072	183
22620	22727	4.44425	183
22620	22729	2.14809	183
22620	22730	4.40119	183
22620	22731	10.5546	183
22620	22732	5.15682	183
22620	22735	10.002	183
22620	22736	8.8427	183
22620	22737	3.30409	183
22621	22706	4.38143	183
22621	22708	3.55711	183
22621	22709	15.11	183
22621	22710	5.69775	183
22621	22711	5.87405	183
22621	22717	7.96511	183
22621	22718	13.3841	183
22621	22722	6.80566	183
22621	22723	10.2981	183
22621	22724	6.50405	183
22621	22725	15.5406	183
22621	22729	3.08439	183
22621	22730	3.15978	183
22621	22731	7.57757	183
22621	22732	7.40456	183
22621	22733	9.87719	183
22621	22737	2.37214	183
22621	22738	2.7887	183
22622	22706	8.58108	183
22622	22708	2.9857	183
22622	22709	8.45519	183
22622	22710	4.78247	183
22622	22711	7.39567	183
22622	22713	4.86847	183
22622	22714	6.20782	183
22622	22717	16.714	183
22622	22718	3.7447	183
22622	22721	3.21681	183
22622	22722	2.85621	183
22622	22723	11.5251	183
22622	22726	9.90015	183
22622	22727	5.3563	183
22622	22729	2.58892	183
22622	22730	2.6522	183
22622	22731	9.54048	183
22622	22733	2.76351	183
22622	22737	5.97324	183
22622	22738	2.34072	183
22623	22706	4.09455	183
22623	22708	4.98631	183
22623	22713	8.13066	183
22623	22714	10.3674	183
22623	22719	15.1262	183
22623	22720	3.88598	183
22623	22721	5.37227	183
22623	22722	4.77004	183
22623	22725	8.71382	183
22623	22730	8.85868	183
22623	22733	9.23048	183
22623	22734	12.6696	183
22623	22737	3.32523	183
22623	22738	3.90916	183
22624	22706	4.08726	183
22624	22708	1.99097	183
22624	22709	8.45733	183
22624	22710	3.18912	183
22624	22711	6.57559	183
22624	22713	8.11617	183
22624	22714	8.27918	183
22624	22716	5.03482	183
22624	22717	6.68729	183
22624	22718	2.4971	183
22624	22719	3.01986	183
22624	22720	4.65486	183
22624	22721	4.29016	183
22624	22723	3.84268	183
22624	22724	3.64042	183
22624	22725	6.95864	183
22624	22726	6.60177	183
22624	22727	7.14355	183
22624	22729	10.3583	183
22624	22730	5.30574	183
22624	22731	6.36193	183
22624	22733	1.84281	183
22624	22735	4.0192	183
22624	22736	2.36891	183
22624	22737	3.98317	183
22624	22738	3.12176	183
22625	22706	5.93205	183
22625	22708	1.806	183
22625	22710	5.78567	183
22625	22711	2.98234	183
22625	22712	6.51141	183
22625	22713	2.94485	183
22625	22714	7.51	183
22625	22716	9.13411	183
22625	22717	8.088	183
22625	22718	4.53021	183
22625	22719	2.7393	183
22625	22720	8.4448	183
22625	22725	3.15607	183
22625	22727	6.47987	183
22625	22728	16.202	183
22625	22730	3.20854	183
22625	22735	7.29159	183
22625	22736	4.29765	183
22625	22737	2.40874	183
22625	22738	2.83173	183
22626	22706	2.78751	183
22626	22708	5.0919	183
22626	22710	16.3123	183
22626	22711	2.80284	183
22626	22713	2.76761	183
22626	22714	7.05799	183
22626	22716	8.58435	183
22626	22717	11.4018	183
22626	22718	4.25755	183
22626	22719	5.14885	183
22626	22720	2.64551	183
22626	22721	3.65736	183
22626	22722	6.49474	183
22626	22723	3.27588	183
22626	22724	6.20691	183
22626	22729	5.88696	183
22626	22730	6.03085	183
22626	22737	2.26376	183
22627	22706	3.73894	183
22627	22708	1.51775	183
22627	22710	4.86223	183
22627	22711	5.01268	183
22627	22714	12.6227	183
22627	22717	3.39855	183
22627	22719	2.30209	183
22627	22720	4.7313	183
22627	22723	5.85868	183
22627	22724	5.5503	183
22627	22725	5.30468	183
22627	22729	7.89629	183
22627	22730	2.69643	183
22627	22731	3.2332	183
22627	22736	3.61171	183
22627	22737	4.04857	183
22627	22738	2.37976	183
22628	22706	8.10192	183
22628	22708	4.48475	183
22628	22709	5.08013	183
22628	22710	8.62036	183
22628	22712	3.23389	183
22628	22713	1.46256	183
22628	22716	9.07292	183
22628	22717	2.00846	183
22628	22718	2.24993	183
22628	22719	1.36047	183
22628	22721	1.93276	183
22628	22722	3.43219	183
22628	22723	3.46232	183
22628	22724	3.28008	183
22628	22725	3.13493	183
22628	22726	8.92247	183
22628	22733	4.9812	183
22628	22734	2.27904	183
22628	22735	3.62137	183
22628	22736	2.13443	183
22628	22737	4.78521	183
22628	22738	1.40638	183
22629	22706	3.80941	183
22629	22708	6.9586	183
22629	22709	3.28434	183
22629	22711	3.83037	183
22629	22712	4.18147	183
22629	22713	9.45556	183
22629	22717	2.59696	183
22629	22718	2.90919	183
22629	22719	5.27733	183
22629	22721	4.99815	183
22629	22722	2.21893	183
22629	22723	2.23841	183
22629	22724	4.24119	183
22629	22725	4.0535	183
22629	22726	11.5369	183
22629	22728	10.4045	183
22629	22729	2.01128	183
22629	22731	4.94121	183
22629	22732	4.8284	183
22629	22733	2.14692	183
22629	22734	2.94683	183
22629	22735	9.36496	183
22629	22737	3.09367	183
22630	22706	0.94633	183
22630	22708	2.30486	183
22630	22709	3.26356	183
22630	22711	3.80614	183
22630	22713	13.1541	183
22630	22714	4.79223	183
22630	22716	11.6572	183
22630	22717	2.58053	183
22630	22718	2.89079	183
22630	22719	6.99193	183
22630	22720	5.38874	183
22630	22721	9.93308	183
22630	22723	4.44851	183
22630	22724	4.21436	183
22630	22725	2.01393	183
22630	22726	3.8213	183
22630	22727	4.13489	183
22630	22729	5.99568	183
22630	22731	12.2749	183
22630	22732	4.79786	183
22630	22737	1.53705	183
22630	22738	1.80696	183
22631	22706	4.09061	183
22631	22708	2.49075	183
22631	22710	7.97934	183
22631	22711	4.11311	183
22631	22712	8.98026	183
22631	22713	8.12283	183
22631	22714	10.3575	183
22631	22717	5.57731	183
22631	22720	3.88223	183
22631	22721	5.3671	183
22631	22725	4.35271	183
22631	22728	22.3451	183
22631	22729	4.3195	183
22631	22731	10.6119	183
22631	22735	10.0563	183
22631	22736	5.92713	183
22631	22737	9.96609	183
22631	22738	3.9054	183
22632	22706	1.17133	183
22632	22708	2.85288	183
22632	22709	4.03953	183
22632	22710	18.2789	183
22632	22711	4.71111	183
22632	22712	5.14294	183
22632	22713	11.6297	183
22632	22716	7.21444	183
22632	22719	8.65437	183
22632	22720	4.44666	183
22632	22722	10.9166	183
22632	22730	7.60264	183
22632	22731	3.03869	183
22632	22736	6.78887	183
22632	22737	5.70752	183
22633	22706	2.45132	183
22633	22708	1.4926	183
22633	22709	4.22688	183
22633	22710	4.78167	183
22633	22711	7.39442	183
22633	22712	5.38147	183
22633	22713	2.43383	183
22633	22714	6.20677	183
22633	22717	3.34224	183
22633	22720	4.6529	183
22633	22721	6.43253	183
22633	22722	14.2786	183
22633	22724	5.45833	183
22633	22725	5.21678	183
22633	22727	5.3554	183
22633	22728	13.3904	183
22633	22729	5.17697	183
22633	22731	3.17962	183
22633	22733	2.76304	183
22633	22736	10.6556	183
22633	22737	3.98149	183
22633	22738	4.68066	183
22634	22706	1.24355	183
22634	22709	8.57715	183
22634	22710	4.85146	183
22634	22711	7.50235	183
22634	22713	4.9387	183
22634	22714	18.8921	183
22634	22716	7.65923	183
22634	22717	3.39102	183
22634	22719	6.89095	183
22634	22720	2.36041	183
22634	22721	3.26321	183
22634	22722	5.79481	183
22634	22723	5.84569	183
22634	22724	5.538	183
22634	22725	2.64646	183
22634	22726	5.02148	183
22634	22728	13.5859	183
22634	22729	5.25253	183
22634	22730	13.4523	183
22634	22731	6.45207	183
22634	22733	2.80337	183
22634	22734	11.5436	183
22634	22736	3.60371	183
22634	22737	4.0396	183
22634	22738	2.37449	183
22635	22708	8.5772	183
22635	22710	9.15926	183
22635	22711	4.72133	183
22635	22713	13.986	183
22635	22718	7.17175	183
22635	22724	10.4554	183
22635	22725	4.99636	183
22635	22729	4.95823	183
22635	22730	5.07942	183
22635	22732	11.903	183
22635	22735	11.5433	183
22637	22706	6.98607	183
22637	22710	27.2547	183
22637	22711	28.098	183
22637	22712	30.6735	183
22637	22713	27.7448	183
22637	22729	14.7539	183
22637	22730	15.1146	183
22638	22708	17.0752	183
22638	22711	5.63945	183
22638	22712	12.3127	183
22638	22713	5.56857	183
22638	22717	7.647	183
22638	22718	8.56639	183
22638	22719	10.3597	183
22638	22722	6.53386	183
22638	22723	6.59123	183
22638	22724	12.4886	183
22638	22725	5.96797	183
22638	22731	14.5499	183
22638	22737	9.1096	183
22639	22706	4.24698	183
22639	22708	7.7579	183
22639	22709	7.32319	183
22639	22710	4.14218	183
22639	22711	2.13517	183
22639	22713	2.10833	183
22639	22714	5.3767	183
22639	22717	2.89526	183
22639	22718	12.9734	183
22639	22719	3.92234	183
22639	22720	12.0919	183
22639	22721	8.3584	183
22639	22722	2.47381	183
22639	22723	4.99106	183
22639	22724	4.72835	183
22639	22725	13.5573	183
22639	22726	4.28735	183
22639	22729	4.48462	183
22639	22730	2.29712	183
22639	22731	5.50878	183
22639	22737	6.89804	183
22639	22738	6.08203	183
22641	22706	6.01933	183
22641	22708	4.88685	183
22641	22709	13.8391	183
22641	22710	7.82772	183
22641	22711	4.03496	183
22641	22712	17.6192	183
22641	22713	7.96849	183
22641	22716	12.358	183
22641	22717	5.47134	183
22641	22719	3.70613	183
22641	22721	5.26512	183
22641	22722	4.6749	183
22641	22723	4.71595	183
22641	22725	8.54002	183
22641	22729	4.23742	183
22641	22730	4.341	183
22641	22731	5.20513	183
22641	22737	3.25891	183
22642	22706	4.05472	183
22642	22708	1.64593	183
22642	22709	4.6611	183
22642	22711	8.15404	183
22642	22712	5.9343	183
22642	22713	2.68385	183
22642	22716	16.6491	183
22642	22717	7.37116	183
22642	22718	16.5148	183
22642	22719	4.99302	183
22642	22720	7.69633	183
22642	22721	3.54667	183
22642	22722	3.14909	183
22642	22723	9.53022	183
22642	22725	2.87635	183
22642	22726	5.45767	183
22642	22729	2.85439	183
22642	22730	5.84833	183
22642	22731	7.01252	183
22642	22734	4.18211	183
22642	22737	4.3905	183
22642	22738	2.58075	183
22643	22706	3.98707	183
22643	22708	4.85542	183
22643	22709	3.43751	183
22643	22711	4.00901	183
22643	22712	4.37648	183
22643	22713	9.89653	183
22643	22716	12.2785	183
22643	22717	2.71807	183
22643	22718	3.04486	183
22643	22719	1.84115	183
22643	22720	3.78397	183
22643	22721	5.23125	183
22643	22722	2.32241	183
22643	22723	7.02842	183
22643	22724	8.87796	183
22643	22725	2.12127	183
22643	22726	4.02497	183
22643	22727	4.35527	183
22643	22729	4.21016	183
22643	22730	4.31307	183
22643	22731	5.17165	183
22643	22733	2.24704	183
22643	22734	6.16851	183
22643	22736	2.88855	183
22643	22737	4.85691	183
22643	22738	1.90327	183
22644	22706	7.79866	183
22644	22708	7.12284	183
22644	22709	13.4474	183
22644	22710	7.60621	183
22644	22711	3.92078	183
22644	22712	17.1206	183
22644	22713	15.486	183
22644	22718	5.9557	183
22644	22719	3.60126	183
22644	22720	3.70069	183
22644	22721	5.11613	183
22644	22722	13.6278	183
22644	22725	8.29835	183
22644	22727	8.51886	183
22644	22729	4.11751	183
22644	22731	20.2313	183
22644	22732	9.88472	183
22644	22733	13.1856	183
22644	22735	19.172	183
22644	22736	11.2999	183
22645	22706	3.27518	183
22645	22708	2.65898	183
22645	22709	7.52996	183
22645	22711	4.39093	183
22645	22713	2.16787	183
22645	22714	5.52852	183
22645	22717	11.908	183
22645	22718	13.3397	183
22645	22719	8.06618	183
22645	22720	4.14445	183
22645	22721	5.72961	183
22645	22723	2.566	183
22645	22724	19.4474	183
22645	22725	2.32335	183
22645	22730	4.72396	183
22645	22732	11.07	183
22645	22733	2.46111	183
22645	22734	6.75616	183
22645	22737	1.7732	183
22645	22738	2.08459	183
22646	22706	9.61102	183
22646	22708	5.8521	183
22646	22713	4.77121	183
22646	22716	14.799	183
22646	22717	6.55204	183
22646	22719	4.43817	183
[truncated: 1,832 more rows]

[truncated: 14 more sheets: Boxplot_SuppFig5d_kirre-D2_Notc, Boxplot_SuppFig5d_Notch_dnc_5kb, Boxplot_SuppFig5d_kirre-D2_dnc_, Boxplot_SuppFig6_C, ChIP_Fig1_b, ChIP_Fig_2f, qRT_PCR_Fig3_b_c, ChIP_Fig4_e, qRT_PCR_Fig4_f, ChIP_SuppFig_5_f, ChIP_SuppFig_6_d, qRT_PCR_SuppFig_6_f, PCR_Agarose_gel_Fig_1c, EMSA_gel_SupFig_6g]
